# Supplementary material for: Multi-omics analysis of saccharomyces boulardii supplementation reveals coordinated microbiome, metabolic, and immune signaling changes accompanying tumor suppression
Source: Gut Microbes. 2026 Jun 30;18(1):2690687. doi: 10.1080/19490976.2026.2690687 (PMC13336259; doi:10.1080/19490976.2026.2690687)
Supplement: Supplemental Material — Supplementary Table 3 [file KGMI_A_2690687_SM5738.xlsx]

## Sheet: FINAL_metadata_panelA.pruned
Genome	Domain	Phylum	Class	Order	Family	Genus	Species	HMI_score	HMI_classification	Treatment_Class	Label
T10_23_	Bacteria	Bacteroidota	Bacteroidia	Bacteroidales	Muribaculaceae	CAG-873	CAG-873 sp002490635	16.01	non-HMI	control	CAG-873 sp002490635
T10_26_	Bacteria	Bacteroidota	Bacteroidia	Bacteroidales	Muribaculaceae	Duncaniella	Duncaniella freteri	22.12	non-HMI	control	Duncaniella freteri
T10_30_	Bacteria	Bacillota	Clostridia	Lachnospirales	Lachnospiraceae	COE1	COE1 sp002358575	27.92	HMI	control	COE1 sp002358575
T10_38_	Bacteria	Bacteroidota	Bacteroidia	Bacteroidales	Rikenellaceae	Alistipes	Alistipes sp003979135	16.52	non-HMI	control	Alistipes sp003979135
T10_49_	Bacteria	Bacteroidota	Bacteroidia	Bacteroidales	Rikenellaceae	Alistipes	Alistipes sp002362235	14.47	non-HMI	control	Alistipes sp002362235
T10_52_	Bacteria	Bacteroidota	Bacteroidia	Bacteroidales	Muribaculaceae	UBA7173	UBA7173 sp013316675	16.62	non-HMI	control	UBA7173 sp013316675
T10_54_	Bacteria	Bacillota	Clostridia	Oscillospirales	Acutalibacteraceae	Eubacterium	Eubacterium sp009774735	24.1	non-HMI	control	Eubacterium sp009774735
T10_65_	Bacteria	Pseudomonadota	Gammaproteobacteria	Burkholderiales	Burkholderiaceae	Turicimonas		23.27	non-HMI	control	Turicimonas
T10_68_	Bacteria	Bacteroidota	Bacteroidia	Bacteroidales	Muribaculaceae	Duncaniella		26.48	HMI	control	Duncaniella
T11_22_	Bacteria	Bacteroidota	Bacteroidia	Bacteroidales	Muribaculaceae	UBA3263	UBA3263 sp001689615	16.89	non-HMI	control	UBA3263 sp001689615
T11_31_	Bacteria	Bacteroidota	Bacteroidia	Bacteroidales	Muribaculaceae	Duncaniella		27.14	HMI	control	Duncaniella
T11_36_	Bacteria	Bacillota	Clostridia	Lachnospirales	Lachnospiraceae	Acetatifactor	Acetatifactor sp910578815	27.7	HMI	control	Acetatifactor sp910578815
T11_41_	Bacteria	Bacteroidota	Bacteroidia	Bacteroidales	Muribaculaceae	Muribaculum	Muribaculum intestinale	25.27	non-HMI	control	Muribaculum intestinale
T11_43_	Bacteria	Bacteroidota	Bacteroidia	Bacteroidales	Muribaculaceae	CAG-485	CAG-485 sp002362485	20.23	non-HMI	control	CAG-485 sp002362485
T11_45_	Bacteria	Bacteroidota	Bacteroidia	Bacteroidales	Muribaculaceae	UBA7173	UBA7173 sp013316675	16.92	non-HMI	control	UBA7173 sp013316675
T11_46_	Bacteria	Bacillota	Clostridia	Oscillospirales	Ruminococcaceae	Ruthenibacterium	Ruthenibacterium sp013316265	21.75	non-HMI	control	Ruthenibacterium sp013316265
T11_51_	Bacteria	Pseudomonadota	Gammaproteobacteria	Burkholderiales	Burkholderiaceae	Turicimonas		24.44	non-HMI	control	Turicimonas
T11_53_	Bacteria	Bacillota	Clostridia	Lachnospirales	Lachnospiraceae			21.86	non-HMI	control	Lachnospiraceae
T11_54_	Bacteria	Bacillota	Clostridia	Lachnospirales	Lachnospiraceae	COE1		26.61	HMI	control	COE1
T11_59_	Bacteria	Bacillota	Bacilli	Lactobacillales	Lactobacillaceae	Lactobacillus		10.23	non-HMI	control	Lactobacillus
T11_5_	Bacteria	Bacteroidota	Bacteroidia	Bacteroidales	Muribaculaceae	Paramuribaculum	Paramuribaculum intestinale	20.8	non-HMI	control	Paramuribaculum intestinale
T11_61_	Bacteria	Bacteroidota	Bacteroidia	Bacteroidales	Marinifilaceae	Odoribacter	Odoribacter sp009935865	18.21	non-HMI	control	Odoribacter sp009935865
T11_70_	Bacteria	Bacteroidota	Bacteroidia	Bacteroidales	Bacteroidaceae	Bacteroides		25.36	non-HMI	control	Bacteroides
T11_71_	Bacteria	Bacteroidota	Bacteroidia	Bacteroidales	Rikenellaceae	Alistipes	Alistipes sp002362235	14.47	non-HMI	control	Alistipes sp002362235
T11_75_	Bacteria	Bacillota	Clostridia	Lachnospirales	Lachnospiraceae	Eubacterium	Eubacterium sp910577225	29.17	HMI	control	Eubacterium sp910577225
T11_76_	Bacteria	Bacteroidota	Bacteroidia	Bacteroidales	Muribaculaceae	CAG-873	CAG-873 sp002490635	16.27	non-HMI	control	CAG-873 sp002490635
T11_77_	Bacteria	Desulfobacterota	Desulfovibrionia	Desulfovibrionales	Desulfovibrionaceae	Mailhella	Mailhella sp003512875	24.92	non-HMI	control	Mailhella sp003512875
T11_78_	Bacteria	Bacillota	Clostridia	Lachnospirales	Lachnospiraceae	UBA7050	UBA7050 sp003979345	25.85	non-HMI	control	UBA7050 sp003979345
T11_79_	Bacteria	Bacillota	Clostridia	Oscillospirales	Ruminococcaceae	CAG-115	CAG-115 sp910587465	27.68	HMI	control	CAG-115 sp910587465
T11_80_	Bacteria	Bacteroidota	Bacteroidia	Bacteroidales	Rikenellaceae	Alistipes	Alistipes sp002358415	17.9	non-HMI	control	Alistipes sp002358415
T11_81_	Bacteria	Bacillota	Clostridia	Lachnospirales	Lachnospiraceae	UBA3282	UBA3282 sp910585555	26.45	HMI	control	UBA3282 sp910585555
T11_86_	Bacteria	Bacteroidota	Bacteroidia	Bacteroidales	Bacteroidaceae	Prevotella	Prevotella rodentium	28.43	HMI	control	Prevotella rodentium
T11_87_	Bacteria	Bacteroidota	Bacteroidia	Bacteroidales	Muribaculaceae	Duncaniella	Duncaniella muris	26.83	HMI	control	Duncaniella muris
T12_17_	Bacteria	Bacillota	Clostridia	Lachnospirales	Lachnospiraceae	Eubacterium		27.24	HMI	control	Eubacterium
T12_19_	Bacteria	Bacillota	Clostridia	Lachnospirales	Lachnospiraceae	Acetatifactor	Acetatifactor sp910578815	27.7	HMI	control	Acetatifactor sp910578815
T12_21_	Bacteria	Bacteroidota	Bacteroidia	Bacteroidales	Muribaculaceae	CAG-873	CAG-873 sp002490635	16.61	non-HMI	control	CAG-873 sp002490635
T12_24_	Bacteria	Desulfobacterota	Desulfovibrionia	Desulfovibrionales	Desulfovibrionaceae	Mailhella	Mailhella sp003512875	24.92	non-HMI	control	Mailhella sp003512875
T12_28_	Bacteria	Bacteroidota	Bacteroidia	Bacteroidales	Muribaculaceae	Duncaniella	Duncaniella muris	25.43	non-HMI	control	Duncaniella muris
T12_29_	Bacteria	Bacteroidota	Bacteroidia	Bacteroidales	Rikenellaceae	Alistipes	Alistipes sp002362235	14.47	non-HMI	control	Alistipes sp002362235
T12_31_	Bacteria	Bacillota	Clostridia	Lachnospirales	Lachnospiraceae	UBA3282	UBA3282 sp910585555	26.2	non-HMI	control	UBA3282 sp910585555
T12_39_	Bacteria	Bacillota	Clostridia	Lachnospirales	Lachnospiraceae	COE1	COE1 sp002490665	28.79	HMI	control	COE1 sp002490665
T12_41_	Bacteria	Bacteroidota	Bacteroidia	Bacteroidales	Muribaculaceae	Duncaniella		26.77	HMI	control	Duncaniella
T12_67_	Bacteria	Bacteroidota	Bacteroidia	Bacteroidales	Muribaculaceae	UBA7173	UBA7173 sp013316675	18.03	non-HMI	control	UBA7173 sp013316675
T12_84_	Bacteria	Bacillota	Clostridia	Lachnospirales	Lachnospiraceae	RGIG3002	RGIG3002 sp910579805	29.18	HMI	control	RGIG3002 sp910579805
T12_90_	Bacteria	Bacillota	Clostridia	Lachnospirales	Lachnospiraceae	Kineothrix	Kineothrix sp000403275	23.02	non-HMI	control	Kineothrix sp000403275
T12_92_	Bacteria	Bacillota	Clostridia	Lachnospirales	Lachnospiraceae	Eubacterium	Eubacterium sp910574015	27.22	HMI	control	Eubacterium sp910574015
T13_16_	Bacteria	Bacteroidota	Bacteroidia	Bacteroidales	Muribaculaceae	CAG-873	CAG-873 sp003979155	18.68	non-HMI	control	CAG-873 sp003979155
T13_23_	Bacteria	Bacteroidota	Bacteroidia	Bacteroidales	Muribaculaceae	Duncaniella		24.11	non-HMI	control	Duncaniella
T13_24_	Bacteria	Bacteroidota	Bacteroidia	Bacteroidales	Muribaculaceae	CAG-485	CAG-485 sp002362485	20.68	non-HMI	control	CAG-485 sp002362485
T13_2_	Bacteria	Bacillota	Clostridia	Lachnospirales	Lachnospiraceae	Ventrimonas		28.72	HMI	control	Ventrimonas
T13_31_	Bacteria	Bacteroidota	Bacteroidia	Bacteroidales	Muribaculaceae	CAG-873	CAG-873 sp002490635	16.15	non-HMI	control	CAG-873 sp002490635
T13_47_	Bacteria	Bacillota	Clostridia	Lachnospirales	Lachnospiraceae	Butyribacter	Butyribacter sp910577825	27.8	HMI	control	Butyribacter sp910577825
T13_48_	Bacteria	Bacillota	Clostridia	Lachnospirales	Lachnospiraceae	Sporofaciens	Sporofaciens sp910574715	24.76	non-HMI	control	Sporofaciens sp910574715
T13_49_	Bacteria	Bacteroidota	Bacteroidia	Bacteroidales	Muribaculaceae	Muribaculum	Muribaculum intestinale	26.27	non-HMI	control	Muribaculum intestinale
T13_54_	Bacteria	Bacillota	Clostridia	Lachnospirales	Lachnospiraceae	Eubacterium	Eubacterium sp009774535	26.48	HMI	control	Eubacterium sp009774535
T13_56_	Bacteria	Desulfobacterota	Desulfovibrionia	Desulfovibrionales	Desulfovibrionaceae	Mailhella	Mailhella sp003512875	23.37	non-HMI	control	Mailhella sp003512875
T13_59_	Bacteria	Bacillota	Clostridia	Lachnospirales	Lachnospiraceae	UBA7050	UBA7050 sp003979345	25.85	non-HMI	control	UBA7050 sp003979345
T13_66_	Bacteria	Bacillota	Clostridia	Lachnospirales	Lachnospiraceae	Butyribacter	Butyribacter sp910588655	26.79	HMI	control	Butyribacter sp910588655
T13_6_	Bacteria	Bacillota	Clostridia	Lachnospirales	Anaerotignaceae	Coprocola	Coprocola sp910575055	24.53	non-HMI	control	Coprocola sp910575055
T13_74_	Bacteria	Bacteroidota	Bacteroidia	Bacteroidales	Muribaculaceae	UBA7173	UBA7173 sp013316675	18.23	non-HMI	control	UBA7173 sp013316675
T13_79_	Bacteria	Bacteroidota	Bacteroidia	Bacteroidales	Rikenellaceae	Alistipes	Alistipes sp002362235	13.25	non-HMI	control	Alistipes sp002362235
T13_7_	Bacteria	Bacillota	Clostridia	Lachnospirales	Lachnospiraceae	UBA3282		27.16	HMI	control	UBA3282
T13_82_	Bacteria	Bacteroidota	Bacteroidia	Bacteroidales	Muribaculaceae	Paramuribaculum	Paramuribaculum intestinale	21.09	non-HMI	control	Paramuribaculum intestinale
T14_16_	Bacteria	Bacillota	Clostridia	Lachnospirales	Lachnospiraceae	CAG-632	CAG-632 sp910587045	25.73	non-HMI	control	CAG-632 sp910587045
T14_19_	Bacteria	Bacteroidota	Bacteroidia	Bacteroidales	Muribaculaceae	CAG-873	CAG-873 sp003979155	17.37	non-HMI	control	CAG-873 sp003979155
T14_25_	Bacteria	Bacteroidota	Bacteroidia	Bacteroidales	Muribaculaceae	UBA7173	UBA7173 sp013316675	18.17	non-HMI	control	UBA7173 sp013316675
T14_33_	Bacteria	Bacteroidota	Bacteroidia	Bacteroidales	Rikenellaceae	Alistipes	Alistipes sp002362235	13.77	non-HMI	control	Alistipes sp002362235
T14_34_	Bacteria	Bacteroidota	Bacteroidia	Bacteroidales	Bacteroidaceae	Prevotella	Prevotella rodentium	28.43	HMI	control	Prevotella rodentium
T14_35_	Bacteria	Bacillota	Clostridia	Lachnospirales	Lachnospiraceae			28.11	HMI	control	Lachnospiraceae
T14_38_	Bacteria	Bacillota	Bacilli	Lactobacillales	Lactobacillaceae	Lactobacillus		9.83	non-HMI	control	Lactobacillus
T14_3_	Bacteria	Bacillota	Clostridia	Lachnospirales	Lachnospiraceae	COE1		22.87	non-HMI	control	COE1
T14_7_	Bacteria	Bacteroidota	Bacteroidia	Bacteroidales	Muribaculaceae	Muribaculum	Muribaculum intestinale	26.01	non-HMI	control	Muribaculum intestinale
T14_8_	Bacteria	Bacillota	Clostridia	Lachnospirales	Lachnospiraceae	UBA3282	UBA3282 sp910575245	25.74	non-HMI	control	UBA3282 sp910575245
T15_10_	Bacteria	Bacteroidota	Bacteroidia	Bacteroidales	Rikenellaceae	Alistipes	Alistipes sp003979135	18.8	non-HMI	control	Alistipes sp003979135
T15_17_	Bacteria	Bacteroidota	Bacteroidia	Bacteroidales	Rikenellaceae	Alistipes	Alistipes sp002358415	16.26	non-HMI	control	Alistipes sp002358415
T15_28_	Bacteria	Bacillota	Clostridia	Lachnospirales	Lachnospiraceae	VSOB01	VSOB01 sp910587155	27.92	HMI	control	VSOB01 sp910587155
T15_29_	Bacteria	Desulfobacterota	Desulfovibrionia	Desulfovibrionales	Desulfovibrionaceae	Mailhella	Mailhella sp003512875	24.92	non-HMI	control	Mailhella sp003512875
T15_30_	Bacteria	Bacillota	Clostridia	Lachnospirales	Lachnospiraceae	COE1		27.57	HMI	control	COE1
T15_37_	Bacteria	Bacteroidota	Bacteroidia	Bacteroidales	Muribaculaceae	Muribaculum	Muribaculum intestinale	26.77	HMI	control	Muribaculum intestinale
T15_40_	Bacteria	Bacteroidota	Bacteroidia	Bacteroidales	Muribaculaceae	CAG-485	CAG-485 sp003979075	16.97	non-HMI	control	CAG-485 sp003979075
T15_44_	Bacteria	Bacillota	Clostridia	Lachnospirales	Lachnospiraceae	Eubacterium	Eubacterium sp910577225	28.28	HMI	control	Eubacterium sp910577225
T15_55_	Bacteria	Bacteroidota	Bacteroidia	Bacteroidales	Muribaculaceae	JAFLTL01	JAFLTL01 sp910578395	25.03	non-HMI	control	JAFLTL01 sp910578395
T15_5_	Bacteria	Bacillota	Clostridia	Lachnospirales	Lachnospiraceae	UBA7050	UBA7050 sp003979345	25.73	non-HMI	control	UBA7050 sp003979345
T15_60_	Bacteria	Bacillota	Clostridia	Lachnospirales	Lachnospiraceae	COE1	COE1 sp003513705	24.07	non-HMI	control	COE1 sp003513705
T15_66_	Bacteria	Bacillota	Clostridia	Lachnospirales	Lachnospiraceae	RGIG4057	RGIG4057 sp910577165	22.23	non-HMI	control	RGIG4057 sp910577165
T15_68_	Bacteria	Bacillota	Clostridia	Lachnospirales	Lachnospiraceae	UBA3282		26.44	HMI	control	UBA3282
T15_70_	Bacteria	Bacteroidota	Bacteroidia	Bacteroidales	Muribaculaceae	CAG-873	CAG-873 sp003979155	18.93	non-HMI	control	CAG-873 sp003979155
T15_71_	Bacteria	Pseudomonadota	Gammaproteobacteria	Burkholderiales	Burkholderiaceae	Turicimonas		24.11	non-HMI	control	Turicimonas
T15_72_	Bacteria	Bacillota	Clostridia	Lachnospirales	Lachnospiraceae	COE1		26.99	HMI	control	COE1
T15_79_	Bacteria	Bacteroidota	Bacteroidia	Bacteroidales	Bacteroidaceae	Prevotella	Prevotella rodentium	27.65	HMI	control	Prevotella rodentium
T15_80_	Bacteria	Bacillota	Bacilli	Lactobacillales	Lactobacillaceae	Limosilactobacillus		15.73	non-HMI	control	Limosilactobacillus
T15_84_	Bacteria	Bacteroidota	Bacteroidia	Bacteroidales	Marinifilaceae	Odoribacter	Odoribacter sp910589025	18.05	non-HMI	control	Odoribacter sp910589025
T15_86_	Bacteria	Bacillota	Clostridia	Lachnospirales	Lachnospiraceae	UBA3282	UBA3282 sp009774585	25.94	non-HMI	control	UBA3282 sp009774585
T15_87_	Bacteria	Bacteroidota	Bacteroidia	Bacteroidales	Muribaculaceae	Duncaniella		27.6	HMI	control	Duncaniella
T15_98_	Bacteria	Bacillota	Bacilli	Lactobacillales	Lactobacillaceae	Lactobacillus		10.89	non-HMI	control	Lactobacillus
T15_99_	Bacteria	Bacteroidota	Bacteroidia	Bacteroidales	Muribaculaceae	UBA7173	UBA7173 sp013316675	18.03	non-HMI	control	UBA7173 sp013316675
T16_15_	Bacteria	Bacillota	Clostridia	Lachnospirales	Lachnospiraceae	UBA3282	UBA3282 sp910585555	26.45	HMI	control	UBA3282 sp910585555
T16_16_	Bacteria	Bacillota	Bacilli	Lactobacillales	Lactobacillaceae	Ligilactobacillus		14.65	non-HMI	control	Ligilactobacillus
T16_17_	Bacteria	Bacteroidota	Bacteroidia	Bacteroidales	Muribaculaceae	CAG-873	CAG-873 sp910587235	15.13	non-HMI	control	CAG-873 sp910587235
T16_18_	Bacteria	Desulfobacterota	Desulfovibrionia	Desulfovibrionales	Desulfovibrionaceae	Mailhella	Mailhella sp003512875	24.75	non-HMI	control	Mailhella sp003512875
T16_27_	Bacteria	Bacillota	Clostridia	Lachnospirales	Lachnospiraceae	COE1		27.17	HMI	control	COE1
T16_32_	Bacteria	Bacteroidota	Bacteroidia	Bacteroidales	Muribaculaceae	Muribaculum	Muribaculum intestinale	23.57	non-HMI	control	Muribaculum intestinale
T16_35_	Bacteria	Bacillota	Clostridia	Lachnospirales	Anaerotignaceae	Coprocola	Coprocola sp910575055	22.63	non-HMI	control	Coprocola sp910575055
T16_38_	Bacteria	Bacillota	Clostridia	Lachnospirales	Lachnospiraceae	Butyribacter		25.57	non-HMI	control	Butyribacter
T16_42_	Bacteria	Bacteroidota	Bacteroidia	Bacteroidales	Muribaculaceae	UBA7173		16.08	non-HMI	control	UBA7173
T16_52_	Bacteria	Bacteroidota	Bacteroidia	Bacteroidales	Muribaculaceae	CAG-873	CAG-873 sp003979155	20.03	non-HMI	control	CAG-873 sp003979155
T16_56_	Bacteria	Bacillota	Clostridia	Lachnospirales	Lachnospiraceae	COE1		28.4	HMI	control	COE1
T16_64_	Bacteria	Bacillota	Clostridia	Lachnospirales	Lachnospiraceae	CAG-303	CAG-303 sp910577835	27.64	HMI	control	CAG-303 sp910577835
T16_67_	Bacteria	Bacteroidota	Bacteroidia	Bacteroidales	Muribaculaceae	Paramuribaculum	Paramuribaculum intestinale	21.34	non-HMI	control	Paramuribaculum intestinale
T16_72_	Bacteria	Bacillota	Clostridia	Lachnospirales	Lachnospiraceae	Eubacterium	Eubacterium sp009774535	27.96	HMI	control	Eubacterium sp009774535
T16_73_	Bacteria	Bacteroidota	Bacteroidia	Bacteroidales	Bacteroidaceae	Prevotella	Prevotella rodentium	28.18	HMI	control	Prevotella rodentium
T16_74_	Bacteria	Bacillota	Bacilli	Lactobacillales	Lactobacillaceae	Limosilactobacillus		16.27	non-HMI	control	Limosilactobacillus
T16_75_	Bacteria	Bacillota	Clostridia	Lachnospirales	Lachnospiraceae	CAG-303	CAG-303 sp910584685	28.4	HMI	control	CAG-303 sp910584685
T16_80_	Bacteria	Bacillota	Clostridia	Lachnospirales	Lachnospiraceae	UBA7050	UBA7050 sp003979345	25.85	non-HMI	control	UBA7050 sp003979345
T16_84_	Bacteria	Bacillota	Bacilli	Lactobacillales	Lactobacillaceae	Lactobacillus		10.56	non-HMI	control	Lactobacillus
T16_89_	Bacteria	Bacillota	Clostridia	Lachnospirales	Lachnospiraceae	Butyribacter	Butyribacter sp910577825	28.55	HMI	control	Butyribacter sp910577825
T16_90_	Bacteria	Bacteroidota	Bacteroidia	Bacteroidales	Muribaculaceae	JAFLTL01	JAFLTL01 sp910578395	23.66	non-HMI	control	JAFLTL01 sp910578395
T17_19_	Bacteria	Bacillota	Clostridia	Lachnospirales	Lachnospiraceae	COE1	COE1 sp910585765	27.19	HMI	control	COE1 sp910585765
T17_26_	Bacteria	Bacillota	Bacilli	Lactobacillales	Lactobacillaceae	Limosilactobacillus		16.44	non-HMI	control	Limosilactobacillus
T17_27_	Bacteria	Desulfobacterota	Desulfovibrionia	Desulfovibrionales	Desulfovibrionaceae	Mailhella	Mailhella sp003512875	24.72	non-HMI	control	Mailhella sp003512875
T17_32_	Bacteria	Pseudomonadota	Gammaproteobacteria	Burkholderiales	Burkholderiaceae	Turicimonas		24.77	non-HMI	control	Turicimonas
T17_44_	Bacteria	Bacillota	Clostridia	Lachnospirales	Lachnospiraceae	Butyribacter	Butyribacter sp009774235	28.62	HMI	control	Butyribacter sp009774235
T17_47_	Bacteria	Bacillota	Clostridia	Oscillospirales	Butyricicoccaceae	QXXE01	QXXE01 sp009911355	26.78	HMI	control	QXXE01 sp009911355
T17_48_	Bacteria	Bacillota	Clostridia	Lachnospirales	Lachnospiraceae			27.49	HMI	control	Lachnospiraceae
T17_4_	Bacteria	Bacillota	Clostridia	Lachnospirales	Lachnospiraceae	CAG-632	CAG-632 sp910587045	24.11	non-HMI	control	CAG-632 sp910587045
T17_52_	Bacteria	Bacillota	Clostridia	Oscillospirales	Ruminococcaceae	Ruthenibacterium	Ruthenibacterium sp013316265	22.09	non-HMI	control	Ruthenibacterium sp013316265
T17_56_	Bacteria	Bacteroidota	Bacteroidia	Bacteroidales	Rikenellaceae	Alistipes	Alistipes sp002362235	14.02	non-HMI	control	Alistipes sp002362235
T17_5_	Bacteria	Bacteroidota	Bacteroidia	Bacteroidales	UBA932	Cryptobacteroides		16.37	non-HMI	control	Cryptobacteroides
T17_62_	Bacteria	Bacteroidota	Bacteroidia	Bacteroidales	Muribaculaceae	UBA7173	UBA7173 sp013316675	18.23	non-HMI	control	UBA7173 sp013316675
T17_63_	Bacteria	Bacteroidota	Bacteroidia	Bacteroidales	Bacteroidaceae	Prevotella	Prevotella rodentium	28.18	HMI	control	Prevotella rodentium
T17_6_	Bacteria	Bacteroidota	Bacteroidia	Bacteroidales	Muribaculaceae	CAG-485	CAG-485 sp002362485	20.23	non-HMI	control	CAG-485 sp002362485
T17_74_	Bacteria	Bacteroidota	Bacteroidia	Bacteroidales	Muribaculaceae	CAG-873	CAG-873 sp003979155	18.28	non-HMI	control	CAG-873 sp003979155
T17_9_	Bacteria	Bacteroidota	Bacteroidia	Bacteroidales	Muribaculaceae	CAG-873	CAG-873 sp011959565	20.62	non-HMI	control	CAG-873 sp011959565
T18_105_	Bacteria	Bacteroidota	Bacteroidia	Bacteroidales	Muribaculaceae	Muribaculum	Muribaculum intestinale	26.77	HMI	control	Muribaculum intestinale
T18_11_	Bacteria	Bacteroidota	Bacteroidia	Bacteroidales	Muribaculaceae	Duncaniella	Duncaniella muris	23.97	non-HMI	control	Duncaniella muris
T18_12_	Bacteria	Bacillota	Bacilli	Erysipelotrichales	Erysipelotrichaceae	Faecalibaculum	Faecalibaculum sp910588395	23.6	non-HMI	control	Faecalibaculum sp910588395
T18_17_	Bacteria	Desulfobacterota	Desulfovibrionia	Desulfovibrionales	Desulfovibrionaceae	Mailhella	Mailhella sp003512875	24.92	non-HMI	control	Mailhella sp003512875
T18_23_	Bacteria	Bacillota	Clostridia	Lachnospirales	Lachnospiraceae	RUG115	RUG115 sp910578885	27.55	HMI	control	RUG115 sp910578885
T18_31_	Bacteria	Bacteroidota	Bacteroidia	Bacteroidales	Muribaculaceae	Paramuribaculum	Paramuribaculum intestinale	19.89	non-HMI	control	Paramuribaculum intestinale
T18_38_	Bacteria	Bacteroidota	Bacteroidia	Bacteroidales	Muribaculaceae	Duncaniella		27.15	HMI	control	Duncaniella
T18_4_	Bacteria	Bacteroidota	Bacteroidia	Bacteroidales	Muribaculaceae	CAG-485	CAG-485 sp002362485	19.58	non-HMI	control	CAG-485 sp002362485
T18_57_	Bacteria	Bacteroidota	Bacteroidia	Bacteroidales	Muribaculaceae	UBA7173	UBA7173 sp013316675	17.2	non-HMI	control	UBA7173 sp013316675
T18_5_	Bacteria	Bacteroidota	Bacteroidia	Bacteroidales	Rikenellaceae	Alistipes	Alistipes sp003979135	18.8	non-HMI	control	Alistipes sp003979135
T18_60_	Bacteria	Bacteroidota	Bacteroidia	Bacteroidales	Rikenellaceae	Alistipes	Alistipes sp002358415	18.04	non-HMI	control	Alistipes sp002358415
T18_61_	Bacteria	Bacteroidota	Bacteroidia	Bacteroidales	Bacteroidaceae	Prevotella	Prevotella rodentium	27.17	HMI	control	Prevotella rodentium
T18_62_	Bacteria	Bacteroidota	Bacteroidia	Bacteroidales	Rikenellaceae	Alistipes	Alistipes sp002362235	14.47	non-HMI	control	Alistipes sp002362235
T18_68_	Bacteria	Bacteroidota	Bacteroidia	Bacteroidales	Muribaculaceae	JAFLTL01	JAFLTL01 sp910578395	24.58	non-HMI	control	JAFLTL01 sp910578395
T18_74_	Bacteria	Bacteroidota	Bacteroidia	Bacteroidales	Rikenellaceae	Alistipes	Alistipes sp910575495	17.36	non-HMI	control	Alistipes sp910575495
T18_7_	Bacteria	Pseudomonadota	Gammaproteobacteria	Burkholderiales	Burkholderiaceae	Turicimonas		22.59	non-HMI	control	Turicimonas
T18_90_	Bacteria	Bacillota	Clostridia	Lachnospirales	Lachnospiraceae	Caccovicinus	Caccovicinus sp910585635	28.52	HMI	control	Caccovicinus sp910585635
T19_100_	Bacteria	Bacteroidota	Bacteroidia	Bacteroidales	UBA932	Cryptobacteroides		16.69	non-HMI	control	Cryptobacteroides
T19_12_	Bacteria	Bacillota	Clostridia	Oscillospirales	Ruminococcaceae	Ruminiclostridium		24.75	non-HMI	control	Ruminiclostridium
T19_23_	Bacteria	Bacteroidota	Bacteroidia	Bacteroidales	Marinifilaceae	Odoribacter	Odoribacter sp910589025	19.13	non-HMI	control	Odoribacter sp910589025
T19_28_	Bacteria	Bacillota	Clostridia	Lachnospirales	Anaerotignaceae	Coprocola	Coprocola sp910575055	23.52	non-HMI	control	Coprocola sp910575055
T19_40_	Bacteria	Desulfobacterota	Desulfovibrionia	Desulfovibrionales	Desulfovibrionaceae	Mailhella	Mailhella sp003512875	24.92	non-HMI	control	Mailhella sp003512875
T19_44_	Bacteria	Bacillota	Clostridia	Oscillospirales	Oscillospiraceae	Pelethomonas	Pelethomonas sp910578505	27.38	HMI	control	Pelethomonas sp910578505
T19_45_	Bacteria	Bacillota	Clostridia	Lachnospirales	Lachnospiraceae	Kineothrix	Kineothrix sp011958945	24.8	non-HMI	control	Kineothrix sp011958945
T19_49_	Bacteria	Bacillota	Clostridia	Lachnospirales	Lachnospiraceae	Choladocola	Choladocola sp009774145	26.88	HMI	control	Choladocola sp009774145
T19_52_	Bacteria	Bacillota	Clostridia	Lachnospirales	Lachnospiraceae	Ventrimonas	Ventrimonas sp009911065	27.06	HMI	control	Ventrimonas sp009911065
T19_60_	Bacteria	Bacillota	Clostridia	Lachnospirales	Lachnospiraceae	UBA3402		25.21	non-HMI	control	UBA3402
T19_62_	Bacteria	Bacillota	Clostridia	Lachnospirales	Lachnospiraceae			27.21	HMI	control	Lachnospiraceae
T19_71_	Bacteria	Bacillota	Clostridia	Lachnospirales	Lachnospiraceae	Butyribacter	Butyribacter sp003611745	27.78	HMI	control	Butyribacter sp003611745
T19_73_	Bacteria	Bacteroidota	Bacteroidia	Bacteroidales	Bacteroidaceae	Prevotella	Prevotella rodentium	28.43	HMI	control	Prevotella rodentium
T19_81_	Bacteria	Bacillota	Clostridia	Oscillospirales	Acutalibacteraceae	Eubacterium	Eubacterium sp011958665	25.68	non-HMI	control	Eubacterium sp011958665
T19_88_	Bacteria	Bacteroidota	Bacteroidia	Bacteroidales	Bacteroidaceae	Bacteroides		28.98	HMI	control	Bacteroides
T19_90_	Bacteria	Bacteroidota	Bacteroidia	Bacteroidales	Rikenellaceae	Alistipes	Alistipes sp002358415	17.13	non-HMI	control	Alistipes sp002358415
T19_91_	Bacteria	Bacillota	Clostridia	Lachnospirales	Lachnospiraceae	Ventrimonas	Ventrimonas sp910575255	28.5	HMI	control	Ventrimonas sp910575255
T1_18_	Bacteria	Bacillota	Bacilli	RF39	UBA660	CAG-582	CAG-582 sp910588195	2.94	non-HMI	control	CAG-582 sp910588195
T1_1_	Bacteria	Bacteroidota	Bacteroidia	Bacteroidales	Muribaculaceae	CAG-873	CAG-873 sp003979155	18.04	non-HMI	control	CAG-873 sp003979155
T1_28_	Bacteria	Bacillota	Clostridia	Lachnospirales	Lachnospiraceae	Eubacterium		27.48	HMI	control	Eubacterium
T1_34_	Bacteria	Bacteroidota	Bacteroidia	Bacteroidales	Muribaculaceae	Duncaniella	Duncaniella sp001689575	26.73	HMI	control	Duncaniella sp001689575
T1_35_	Bacteria	Bacteroidota	Bacteroidia	Bacteroidales	Muribaculaceae	CAG-873	CAG-873 sp009775225	16.69	non-HMI	control	CAG-873 sp009775225
T1_37_	Bacteria	Bacteroidota	Bacteroidia	Bacteroidales	Muribaculaceae	CAG-873	CAG-873 sp910587235	16.9	non-HMI	control	CAG-873 sp910587235
T1_39_	Bacteria	Bacillota	Clostridia	Oscillospirales	Oscillospiraceae	MGBC124762	MGBC124762 sp910579775	20.88	non-HMI	control	MGBC124762 sp910579775
T1_42_	Bacteria	Bacteroidota	Bacteroidia	Bacteroidales	Muribaculaceae	UBA3263	UBA3263 sp001689615	17.09	non-HMI	control	UBA3263 sp001689615
T1_48_	Bacteria	Bacillota	Clostridia	Lachnospirales	Lachnospiraceae	Eubacterium	Eubacterium sp910577225	28.72	HMI	control	Eubacterium sp910577225
T1_50_	Bacteria	Bacteroidota	Bacteroidia	Bacteroidales	Rikenellaceae	Alistipes	Alistipes sp002358415	17.75	non-HMI	control	Alistipes sp002358415
T1_55_	Bacteria	Bacteroidota	Bacteroidia	Bacteroidales	Rikenellaceae	Alistipes	Alistipes sp002362235	14.47	non-HMI	control	Alistipes sp002362235
T1_59_	Bacteria	Bacillota	Clostridia	Lachnospirales	Lachnospiraceae	RGIG4057		25.59	non-HMI	control	RGIG4057
T1_60_	Bacteria	Bacteroidota	Bacteroidia	Bacteroidales	Muribaculaceae	UBA7173	UBA7173 sp013316675	17.52	non-HMI	control	UBA7173 sp013316675
T1_69_	Bacteria	Bacillota	Clostridia	Lachnospirales	Lachnospiraceae	CAG-303	CAG-303 sp910584685	28.65	HMI	control	CAG-303 sp910584685
T1_8_	Bacteria	Bacteroidota	Bacteroidia	Bacteroidales	Muribaculaceae	CAG-873	CAG-873 sp001689665	18.61	non-HMI	control	CAG-873 sp001689665
T20_11_	Bacteria	Bacillota	Clostridia	Lachnospirales	Lachnospiraceae	COE1		26.61	HMI	control	COE1
T20_12_	Bacteria	Bacteroidota	Bacteroidia	Bacteroidales	Rikenellaceae	Alistipes	Alistipes sp003979135	18.8	non-HMI	control	Alistipes sp003979135
T20_13_	Bacteria	Bacteroidota	Bacteroidia	Bacteroidales	Muribaculaceae	Paramuribaculum	Paramuribaculum intestinale	20.91	non-HMI	control	Paramuribaculum intestinale
T20_17_	Bacteria	Bacillota	Bacilli	RF39	UBA660	CAG-582	CAG-582 sp910588195	2.94	non-HMI	control	CAG-582 sp910588195
T20_21_	Bacteria	Bacillota	Clostridia	Lachnospirales	Lachnospiraceae	UBA3282	UBA3282 sp009774585	26.26	non-HMI	control	UBA3282 sp009774585
T20_24_	Bacteria	Bacteroidota	Bacteroidia	Bacteroidales	Muribaculaceae	JAFLTL01	JAFLTL01 sp910578395	23.23	non-HMI	control	JAFLTL01 sp910578395
T20_26_	Bacteria	Bacteroidota	Bacteroidia	Bacteroidales	Muribaculaceae	UBA7173	UBA7173 sp001689485	17.42	non-HMI	control	UBA7173 sp001689485
T20_28_	Bacteria	Bacillota	Bacilli	RF39	UBA660	MGBC162267	MGBC162267 sp910588025	1.54	non-HMI	control	MGBC162267 sp910588025
T20_29_	Bacteria	Bacteroidota	Bacteroidia	Bacteroidales	Muribaculaceae	CAG-873	CAG-873 sp002490635	16.61	non-HMI	control	CAG-873 sp002490635
T20_30_	Bacteria	Bacteroidota	Bacteroidia	Bacteroidales	Muribaculaceae	CAG-873	CAG-873 sp003979155	19.28	non-HMI	control	CAG-873 sp003979155
T20_34_	Bacteria	Bacillota	Clostridia	Lachnospirales	Lachnospiraceae	COE1	COE1 sp003513705	24.62	non-HMI	control	COE1 sp003513705
T20_40_	Bacteria	Bacillota	Clostridia	Lachnospirales	Lachnospiraceae	COE1	COE1 sp910588595	25.56	non-HMI	control	COE1 sp910588595
T20_42_	Bacteria	Bacteroidota	Bacteroidia	Bacteroidales	Muribaculaceae	UBA7173	UBA7173 sp013316675	17.51	non-HMI	control	UBA7173 sp013316675
T20_47_	Bacteria	Bacteroidota	Bacteroidia	Bacteroidales	Marinifilaceae	Odoribacter	Odoribacter sp910589025	19.13	non-HMI	control	Odoribacter sp910589025
T20_54_	Bacteria	Bacillota	Clostridia	Lachnospirales	Lachnospiraceae	RGIG3002	RGIG3002 sp910579805	28.43	HMI	control	RGIG3002 sp910579805
T20_62_	Bacteria	Bacillota	Clostridia	Lachnospirales	Lachnospiraceae	Eubacterium	Eubacterium sp910589595	27.15	HMI	control	Eubacterium sp910589595
T20_66_	Bacteria	Bacillota	Clostridia	Lachnospirales	Lachnospiraceae	Eubacterium		27.24	HMI	control	Eubacterium
T20_78_	Bacteria	Bacillota	Clostridia	Lachnospirales	Lachnospiraceae	COE1	COE1 sp000403335	23.35	non-HMI	control	COE1 sp000403335
T21_13_	Bacteria	Bacteroidota	Bacteroidia	Bacteroidales	Muribaculaceae	UBA7173	UBA7173 sp013316675	16.87	non-HMI	control	UBA7173 sp013316675
T21_19_	Bacteria	Bacteroidota	Bacteroidia	Bacteroidales	Muribaculaceae	Paramuribaculum	Paramuribaculum intestinale	21.63	non-HMI	control	Paramuribaculum intestinale
T21_27_	Bacteria	Bacteroidota	Bacteroidia	Bacteroidales	Muribaculaceae	CAG-873	CAG-873 sp009775225	17.16	non-HMI	control	CAG-873 sp009775225
T21_30_	Bacteria	Bacillota	Clostridia	Lachnospirales	Lachnospiraceae	UBA3282		26.59	HMI	control	UBA3282
T21_31_	Bacteria	Bacteroidota	Bacteroidia	Bacteroidales	Muribaculaceae	Duncaniella		25.53	non-HMI	control	Duncaniella
T21_39_	Bacteria	Bacillota	Bacilli	Lactobacillales	Lactobacillaceae	Lactobacillus		10.89	non-HMI	control	Lactobacillus
T21_3_	Bacteria	Bacteroidota	Bacteroidia	Bacteroidales	Marinifilaceae	Odoribacter	Odoribacter sp910589025	19.13	non-HMI	control	Odoribacter sp910589025
T21_40_	Bacteria	Bacteroidota	Bacteroidia	Bacteroidales	Muribaculaceae	CAG-873	CAG-873 sp003979155	20.03	non-HMI	control	CAG-873 sp003979155
T21_45_	Bacteria	Bacteroidota	Bacteroidia	Bacteroidales	Rikenellaceae	Alistipes	Alistipes sp002362235	14.14	non-HMI	control	Alistipes sp002362235
T21_48_	Bacteria	Bacteroidota	Bacteroidia	Bacteroidales	Muribaculaceae	Muribaculum	Muribaculum intestinale	26.51	HMI	control	Muribaculum intestinale
T21_49_	Bacteria	Verrucomicrobiota	Verrucomicrobiae	Verrucomicrobiales	Akkermansiaceae	Akkermansia		27.67	HMI	control	Akkermansia
T22_17_	Bacteria	Bacteroidota	Bacteroidia	Bacteroidales	Bacteroidaceae	Prevotella	Prevotella rodentium	27.09	HMI	treatment	Prevotella rodentium
T22_20_	Bacteria	Bacteroidota	Bacteroidia	Bacteroidales	Muribaculaceae	UBA7173	UBA7173 sp013316535	17.01	non-HMI	treatment	UBA7173 sp013316535
T22_22_	Bacteria	Bacillota	Clostridia	Lachnospirales	Lachnospiraceae	COE1	COE1 sp002358575	26.95	HMI	treatment	COE1 sp002358575
T22_27_	Bacteria	Bacillota	Clostridia	Lachnospirales	Lachnospiraceae	Eubacterium		27.56	HMI	treatment	Eubacterium
T22_28_	Bacteria	Bacteroidota	Bacteroidia	Bacteroidales	Muribaculaceae	CAG-873	CAG-873 sp009775225	16.83	non-HMI	treatment	CAG-873 sp009775225
T22_32_	Bacteria	Bacteroidota	Bacteroidia	Bacteroidales	Muribaculaceae	UBA7173	UBA7173 sp013316675	16.79	non-HMI	treatment	UBA7173 sp013316675
T22_37_	Bacteria	Bacillota	Bacilli	Lactobacillales	Lactobacillaceae	Limosilactobacillus		17.17	non-HMI	treatment	Limosilactobacillus
T22_40_	Bacteria	Bacteroidota	Bacteroidia	Bacteroidales	Muribaculaceae	CAG-873	CAG-873 sp003979155	20.61	non-HMI	treatment	CAG-873 sp003979155
T22_48_	Bacteria	Pseudomonadota	Alphaproteobacteria	RF32	CAG-239	Scatocola	Scatocola sp910577205	7.87	non-HMI	treatment	Scatocola sp910577205
T22_49_	Bacteria	Pseudomonadota	Gammaproteobacteria	Burkholderiales	Burkholderiaceae	Turicimonas		24.18	non-HMI	treatment	Turicimonas
T22_52_	Bacteria	Bacillota	Bacilli	Erysipelotrichales	Erysipelotrichaceae	Faecalibaculum	Faecalibaculum sp910588395	22.72	non-HMI	treatment	Faecalibaculum sp910588395
T22_58_	Bacteria	Bacteroidota	Bacteroidia	Bacteroidales	Rikenellaceae	Alistipes	Alistipes sp003979135	18.8	non-HMI	treatment	Alistipes sp003979135
T22_66_	Bacteria	Bacteroidota	Bacteroidia	Bacteroidales	Marinifilaceae	Odoribacter	Odoribacter sp910589025	19.13	non-HMI	treatment	Odoribacter sp910589025
T22_73_	Bacteria	Bacteroidota	Bacteroidia	Bacteroidales	Muribaculaceae	Duncaniella		27	HMI	treatment	Duncaniella
T23_12_	Bacteria	Bacteroidota	Bacteroidia	Bacteroidales	Muribaculaceae	Paramuribaculum	Paramuribaculum intestinale	19.76	non-HMI	treatment	Paramuribaculum intestinale
T23_14_	Bacteria	Bacteroidota	Bacteroidia	Bacteroidales	Muribaculaceae	Duncaniella	Duncaniella muris	25.24	non-HMI	treatment	Duncaniella muris
T23_20_	Bacteria	Bacteroidota	Bacteroidia	Bacteroidales	Muribaculaceae	Muribaculum	Muribaculum intestinale	25.5	non-HMI	treatment	Muribaculum intestinale
T23_21_	Bacteria	Bacillota	Clostridia	Lachnospirales	Lachnospiraceae	UBA3282	UBA3282 sp910585555	25.15	non-HMI	treatment	UBA3282 sp910585555
T23_28_	Bacteria	Bacillota	Clostridia	Lachnospirales	Lachnospiraceae	RGIG4057		24.35	non-HMI	treatment	RGIG4057
T23_3_	Bacteria	Bacteroidota	Bacteroidia	Bacteroidales	Rikenellaceae	Alistipes	Alistipes sp002358415	17.48	non-HMI	treatment	Alistipes sp002358415
T23_40_	Bacteria	Bacteroidota	Bacteroidia	Bacteroidales	UBA932	Cryptobacteroides		16.69	non-HMI	treatment	Cryptobacteroides
T23_43_	Bacteria	Bacteroidota	Bacteroidia	Bacteroidales	Rikenellaceae	Alistipes	Alistipes sp910575495	17.36	non-HMI	treatment	Alistipes sp910575495
T23_45_	Bacteria	Bacteroidota	Bacteroidia	Bacteroidales	Muribaculaceae	UBA7173	UBA7173 sp013316535	16.81	non-HMI	treatment	UBA7173 sp013316535
T23_47_	Bacteria	Bacteroidota	Bacteroidia	Bacteroidales	Marinifilaceae	Odoribacter	Odoribacter sp910589025	16.97	non-HMI	treatment	Odoribacter sp910589025
T23_6_	Bacteria	Bacteroidota	Bacteroidia	Bacteroidales	Muribaculaceae	CAG-873	CAG-873 sp003979155	20.03	non-HMI	treatment	CAG-873 sp003979155
T23_8_	Bacteria	Bacteroidota	Bacteroidia	Bacteroidales	Bacteroidaceae	Prevotella	Prevotella rodentium	28.18	HMI	treatment	Prevotella rodentium
T24_18_	Bacteria	Bacteroidota	Bacteroidia	Bacteroidales	Muribaculaceae	CAG-873	CAG-873 sp011959565	20.92	non-HMI	treatment	CAG-873 sp011959565
T24_20_	Bacteria	Bacillota	Clostridia	Oscillospirales	Ruminococcaceae	Ruthenibacterium	Ruthenibacterium sp013316265	22.09	non-HMI	treatment	Ruthenibacterium sp013316265
T24_24_	Bacteria	Bacillota	Clostridia	Lachnospirales	Lachnospiraceae	Butyribacter		26.22	non-HMI	treatment	Butyribacter
T24_27_	Bacteria	Bacillota	Clostridia	Lachnospirales	Lachnospiraceae	Butyribacter	Butyribacter sp009774235	25.11	non-HMI	treatment	Butyribacter sp009774235
T24_39_	Bacteria	Bacteroidota	Bacteroidia	Bacteroidales	Muribaculaceae	Muribaculum	Muribaculum intestinale	26.77	HMI	treatment	Muribaculum intestinale
T24_40_	Bacteria	Bacillota	Clostridia	Lachnospirales	Lachnospiraceae	UBA7050	UBA7050 sp003979345	22.85	non-HMI	treatment	UBA7050 sp003979345
T24_41_	Bacteria	Bacillota	Bacilli	RF39	UBA660	CAG-582	CAG-582 sp910588195	2.94	non-HMI	treatment	CAG-582 sp910588195
T24_47_	Bacteria	Bacteroidota	Bacteroidia	Bacteroidales	Muribaculaceae	CAG-485	CAG-485 sp002362485	20.76	non-HMI	treatment	CAG-485 sp002362485
T24_52_	Bacteria	Bacillota	Clostridia	Lachnospirales	Anaerotignaceae	Coprocola	Coprocola sp910575055	25.57	non-HMI	treatment	Coprocola sp910575055
T24_54_	Bacteria	Desulfobacterota	Desulfovibrionia	Desulfovibrionales	Desulfovibrionaceae	Mailhella	Mailhella sp003512875	24.38	non-HMI	treatment	Mailhella sp003512875
T24_55_	Bacteria	Bacteroidota	Bacteroidia	Bacteroidales	Rikenellaceae	Alistipes	Alistipes sp002362235	14.47	non-HMI	treatment	Alistipes sp002362235
T24_62_	Bacteria	Bacillota	Clostridia	Lachnospirales	Lachnospiraceae	Merdisoma	Merdisoma sp910587955	24.37	non-HMI	treatment	Merdisoma sp910587955
T24_64_	Bacteria	Bacteroidota	Bacteroidia	Bacteroidales	Muribaculaceae	JAFLTL01	JAFLTL01 sp910578395	21.9	non-HMI	treatment	JAFLTL01 sp910578395
T24_67_	Bacteria	Bacteroidota	Bacteroidia	Bacteroidales	Marinifilaceae	Odoribacter	Odoribacter sp910589025	19.13	non-HMI	treatment	Odoribacter sp910589025
T24_73_	Bacteria	Bacteroidota	Bacteroidia	Bacteroidales	Muribaculaceae	Paramuribaculum	Paramuribaculum intestinale	20.49	non-HMI	treatment	Paramuribaculum intestinale
T24_79_	Bacteria	Bacteroidota	Bacteroidia	Bacteroidales	Muribaculaceae	CAG-873	CAG-873 sp910587235	17.46	non-HMI	treatment	CAG-873 sp910587235
T24_83_	Bacteria	Bacillota	Bacilli	Erysipelotrichales	Erysipelotrichaceae	Dubosiella	Dubosiella sp004793885	26.5	HMI	treatment	Dubosiella sp004793885
T24_84_	Bacteria	Bacteroidota	Bacteroidia	Bacteroidales	Rikenellaceae	Alistipes	Alistipes sp910575495	15.77	non-HMI	treatment	Alistipes sp910575495
T26_12_	Bacteria	Bacteroidota	Bacteroidia	Bacteroidales	Muribaculaceae	Duncaniella		26.15	non-HMI	treatment	Duncaniella
T26_17_	Bacteria	Bacteroidota	Bacteroidia	Bacteroidales	Marinifilaceae	Odoribacter	Odoribacter sp910589025	18.38	non-HMI	treatment	Odoribacter sp910589025
T26_19_	Bacteria	Bacteroidota	Bacteroidia	Bacteroidales	UBA932	Cryptobacteroides		15.07	non-HMI	treatment	Cryptobacteroides
T26_27_	Bacteria	Bacteroidota	Bacteroidia	Bacteroidales	Muribaculaceae	UBA7173	UBA7173 sp013316675	17.45	non-HMI	treatment	UBA7173 sp013316675
T26_29_	Bacteria	Bacteroidota	Bacteroidia	Bacteroidales	Bacteroidaceae	Prevotella	Prevotella rodentium	26.02	non-HMI	treatment	Prevotella rodentium
T26_30_	Bacteria	Bacteroidota	Bacteroidia	Bacteroidales	Muribaculaceae	CAG-873	CAG-873 sp001689665	18.61	non-HMI	treatment	CAG-873 sp001689665
T26_38_	Bacteria	Bacillota	Clostridia	Oscillospirales	Oscillospiraceae	Dysosmobacter		24.67	non-HMI	treatment	Dysosmobacter
T26_3_	Bacteria	Desulfobacterota	Desulfovibrionia	Desulfovibrionales	Desulfovibrionaceae	Mailhella	Mailhella sp003512875	24.92	non-HMI	treatment	Mailhella sp003512875
T26_44_	Bacteria	Bacteroidota	Bacteroidia	Bacteroidales	Muribaculaceae	UBA7173	UBA7173 sp013316535	17.21	non-HMI	treatment	UBA7173 sp013316535
T26_48_	Bacteria	Bacteroidota	Bacteroidia	Bacteroidales	Bacteroidaceae	Bacteroides		27.67	HMI	treatment	Bacteroides
T26_49_	Bacteria	Bacteroidota	Bacteroidia	Bacteroidales	Muribaculaceae	Paramuribaculum	Paramuribaculum intestinale	21.95	non-HMI	treatment	Paramuribaculum intestinale
T26_51_	Bacteria	Bacillota	Clostridia	Lachnospirales	Lachnospiraceae			26.96	HMI	treatment	Lachnospiraceae
T26_63_	Bacteria	Bacteroidota	Bacteroidia	Bacteroidales	Muribaculaceae	CAG-873	CAG-873 sp002490635	16.49	non-HMI	treatment	CAG-873 sp002490635
T26_64_	Bacteria	Bacteroidota	Bacteroidia	Bacteroidales	Rikenellaceae	Alistipes	Alistipes sp002362235	14.47	non-HMI	treatment	Alistipes sp002362235
T27_15_	Bacteria	Bacillota	Clostridia	Lachnospirales	Lachnospiraceae	UBA3402	UBA3402 sp910585645	26.71	HMI	treatment	UBA3402 sp910585645
T27_17_	Bacteria	Bacteroidota	Bacteroidia	Bacteroidales	Muribaculaceae	Muribaculum	Muribaculum intestinale	26.77	HMI	treatment	Muribaculum intestinale
T27_18_	Bacteria	Bacteroidota	Bacteroidia	Bacteroidales	Muribaculaceae	Muribaculum	Muribaculum sp002473395	24.44	non-HMI	treatment	Muribaculum sp002473395
T27_21_	Bacteria	Bacteroidota	Bacteroidia	Bacteroidales	Muribaculaceae	JAFLTL01	JAFLTL01 sp910578395	24.28	non-HMI	treatment	JAFLTL01 sp910578395
T27_28_	Bacteria	Bacteroidota	Bacteroidia	Bacteroidales	Marinifilaceae	Odoribacter	Odoribacter sp910589025	19.13	non-HMI	treatment	Odoribacter sp910589025
T27_2_	Bacteria	Bacillota	Clostridia	Oscillospirales	Acutalibacteraceae	Eubacterium	Eubacterium sp011958665	25.68	non-HMI	treatment	Eubacterium sp011958665
T27_31_	Bacteria	Bacteroidota	Bacteroidia	Bacteroidales	Muribaculaceae	CAG-873	CAG-873 sp002490635	16.61	non-HMI	treatment	CAG-873 sp002490635
T27_35_	Bacteria	Bacillota	Clostridia	Lachnospirales	Lachnospiraceae			25.97	non-HMI	treatment	Lachnospiraceae
T27_36_	Bacteria	Actinomycetota	Coriobacteriia	Coriobacteriales	Atopobiaceae	NM07-P-09	NM07-P-09 sp004793665	19.91	non-HMI	treatment	NM07-P-09 sp004793665
T27_37_	Bacteria	Desulfobacterota	Desulfovibrionia	Desulfovibrionales	Desulfovibrionaceae	Mailhella	Mailhella sp003512875	20.95	non-HMI	treatment	Mailhella sp003512875
T27_40_	Bacteria	Pseudomonadota	Gammaproteobacteria	Burkholderiales	Burkholderiaceae	Turicimonas		24.77	non-HMI	treatment	Turicimonas
T27_46_	Bacteria	Verrucomicrobiota	Verrucomicrobiae	Verrucomicrobiales	Akkermansiaceae	Akkermansia		27.67	HMI	treatment	Akkermansia
T27_53_	Bacteria	Bacteroidota	Bacteroidia	Bacteroidales	Muribaculaceae	UBA7173	UBA7173 sp013316675	18.23	non-HMI	treatment	UBA7173 sp013316675
T27_61_	Bacteria	Bacteroidota	Bacteroidia	Bacteroidales	Bacteroidaceae	Prevotella	Prevotella rodentium	27.23	HMI	treatment	Prevotella rodentium
T27_62_	Bacteria	Bacillota	Clostridia	Lachnospirales	Lachnospiraceae	CAG-56	CAG-56 sp004793585	26.9	HMI	treatment	CAG-56 sp004793585
T27_71_	Bacteria	Bacteroidota	Bacteroidia	Bacteroidales	Muribaculaceae	CAG-485	CAG-485 sp002362485	20.09	non-HMI	treatment	CAG-485 sp002362485
T27_89_	Bacteria	Bacillota	Bacilli	Lactobacillales	Lactobacillaceae	Limosilactobacillus		15.81	non-HMI	treatment	Limosilactobacillus
T28_102_	Bacteria	Bacteroidota	Bacteroidia	Bacteroidales	Rikenellaceae	Alistipes	Alistipes sp002362235	14.14	non-HMI	treatment	Alistipes sp002362235
T28_112_	Bacteria	Bacillota	Clostridia	Lachnospirales	Lachnospiraceae	CAG-303	CAG-303 sp910584685	28.65	HMI	treatment	CAG-303 sp910584685
T28_12_	Bacteria	Pseudomonadota	Gammaproteobacteria	Burkholderiales	Burkholderiaceae	Turicimonas		23.01	non-HMI	treatment	Turicimonas
T28_20_	Bacteria	Bacteroidota	Bacteroidia	Bacteroidales	Muribaculaceae	CAG-873	CAG-873 sp001689665	17.88	non-HMI	treatment	CAG-873 sp001689665
T28_23_	Bacteria	Desulfobacterota	Desulfovibrionia	Desulfovibrionales	Desulfovibrionaceae	Mailhella	Mailhella sp003512875	24.92	non-HMI	treatment	Mailhella sp003512875
T28_26_	Bacteria	Bacteroidota	Bacteroidia	Bacteroidales	Muribaculaceae	UBA7173	UBA7173 sp013316675	17.78	non-HMI	treatment	UBA7173 sp013316675
T28_31_	Bacteria	Bacillota	Clostridia	Lachnospirales	Lachnospiraceae	COE1	COE1 sp002358575	27.92	HMI	treatment	COE1 sp002358575
T28_40_	Bacteria	Bacteroidota	Bacteroidia	Bacteroidales	Muribaculaceae	CAG-873	CAG-873 sp003979155	18.68	non-HMI	treatment	CAG-873 sp003979155
T28_42_	Bacteria	Bacillota	Clostridia	Oscillospirales	Ruminococcaceae	Ruthenibacterium	Ruthenibacterium sp013316265	22.09	non-HMI	treatment	Ruthenibacterium sp013316265
T28_47_	Bacteria	Bacillota	Clostridia	Lachnospirales	Lachnospiraceae	VSOB01	VSOB01 sp910587155	27.12	HMI	treatment	VSOB01 sp910587155
T28_58_	Bacteria	Bacteroidota	Bacteroidia	Bacteroidales	Muribaculaceae	Duncaniella		27.6	HMI	treatment	Duncaniella
T28_59_	Bacteria	Bacillota	Clostridia	Lachnospirales	Lachnospiraceae	COE1		25.86	non-HMI	treatment	COE1
T28_61_	Bacteria	Bacillota	Clostridia	Lachnospirales	Lachnospiraceae	Butyribacter	Butyribacter sp009774235	28.88	HMI	treatment	Butyribacter sp009774235
T28_63_	Bacteria	Bacteroidota	Bacteroidia	Bacteroidales	Rikenellaceae	Alistipes	Alistipes sp002358415	17.58	non-HMI	treatment	Alistipes sp002358415
T28_78_	Bacteria	Bacillota	Clostridia	Lachnospirales	Lachnospiraceae	Choladocola	Choladocola sp910587765	24.4	non-HMI	treatment	Choladocola sp910587765
T28_80_	Bacteria	Bacillota	Clostridia	Lachnospirales	Lachnospiraceae	UBA7050	UBA7050 sp003979345	25.52	non-HMI	treatment	UBA7050 sp003979345
T28_82_	Bacteria	Bacteroidota	Bacteroidia	Bacteroidales	Muribaculaceae	Muribaculum	Muribaculum intestinale	26.77	HMI	treatment	Muribaculum intestinale
T28_86_	Bacteria	Bacteroidota	Bacteroidia	Bacteroidales	Rikenellaceae	Alistipes	Alistipes sp003979135	17.47	non-HMI	treatment	Alistipes sp003979135
T28_89_	Bacteria	Bacteroidota	Bacteroidia	Bacteroidales	Muribaculaceae	UBA7173	UBA7173 sp001689485	17.08	non-HMI	treatment	UBA7173 sp001689485
T28_8_	Bacteria	Bacteroidota	Bacteroidia	Bacteroidales	Muribaculaceae	UBA7173	UBA7173 sp013316535	17.38	non-HMI	treatment	UBA7173 sp013316535
T28_90_	Bacteria	Bacillota	Bacilli	Lactobacillales	Lactobacillaceae	Limosilactobacillus		15.45	non-HMI	treatment	Limosilactobacillus
T28_92_	Bacteria	Bacillota	Clostridia	Lachnospirales	Lachnospiraceae	Eubacterium	Eubacterium sp009774535	26.93	HMI	treatment	Eubacterium sp009774535
T29_11_	Bacteria	Bacteroidota	Bacteroidia	Bacteroidales	Rikenellaceae	Alistipes	Alistipes sp003979135	18.47	non-HMI	treatment	Alistipes sp003979135
T29_15_	Bacteria	Bacteroidota	Bacteroidia	Bacteroidales	UBA932	Cryptobacteroides		15.03	non-HMI	treatment	Cryptobacteroides
T29_18_	Bacteria	Bacteroidota	Bacteroidia	Bacteroidales	Muribaculaceae	Muribaculum	Muribaculum intestinale	26.9	HMI	treatment	Muribaculum intestinale
T29_22_	Bacteria	Bacillota	Bacilli	Acholeplasmatales	Anaeroplasmataceae	Pelethenecus	Pelethenecus sp900540705	16.77	non-HMI	treatment	Pelethenecus sp900540705
T29_29_	Bacteria	Bacteroidota	Bacteroidia	Bacteroidales	Muribaculaceae	UBA7173	UBA7173 sp013316675	16.83	non-HMI	treatment	UBA7173 sp013316675
T29_34_	Bacteria	Bacillota	Clostridia	Lachnospirales	Lachnospiraceae			27.21	HMI	treatment	Lachnospiraceae
T29_43_	Bacteria	Bacteroidota	Bacteroidia	Bacteroidales	Rikenellaceae	Alistipes	Alistipes sp910575495	17.36	non-HMI	treatment	Alistipes sp910575495
T29_44_	Bacteria	Bacteroidota	Bacteroidia	Bacteroidales	Muribaculaceae	CAG-873	CAG-873 sp002490635	16.49	non-HMI	treatment	CAG-873 sp002490635
T29_4_	Bacteria	Bacteroidota	Bacteroidia	Bacteroidales	Marinifilaceae	Odoribacter	Odoribacter sp910589025	19.13	non-HMI	treatment	Odoribacter sp910589025
T29_50_	Bacteria	Bacillota	Clostridia	Lachnospirales	Lachnospiraceae	CAG-56	CAG-56 sp004793585	24.94	non-HMI	treatment	CAG-56 sp004793585
T29_54_	Bacteria	Bacteroidota	Bacteroidia	Bacteroidales	Muribaculaceae	Duncaniella		26.46	HMI	treatment	Duncaniella
T29_60_	Bacteria	Bacteroidota	Bacteroidia	Bacteroidales	Muribaculaceae	Paramuribaculum	Paramuribaculum intestinale	20.59	non-HMI	treatment	Paramuribaculum intestinale
T29_63_	Bacteria	Bacteroidota	Bacteroidia	Bacteroidales	Muribaculaceae	CAG-873	CAG-873 sp001689665	17.36	non-HMI	treatment	CAG-873 sp001689665
T29_64_	Bacteria	Bacteroidota	Bacteroidia	Bacteroidales	Muribaculaceae	Duncaniella	Duncaniella sp001689575	26.17	non-HMI	treatment	Duncaniella sp001689575
T29_68_	Bacteria	Desulfobacterota	Desulfovibrionia	Desulfovibrionales	Desulfovibrionaceae	Mailhella	Mailhella sp003512875	24.92	non-HMI	treatment	Mailhella sp003512875
T29_73_	Bacteria	Bacteroidota	Bacteroidia	Bacteroidales	Rikenellaceae	Alistipes	Alistipes sp002362235	14.47	non-HMI	treatment	Alistipes sp002362235
T2_12_	Bacteria	Bacteroidota	Bacteroidia	Bacteroidales	Rikenellaceae	Alistipes	Alistipes sp003979135	18.8	non-HMI	control	Alistipes sp003979135
T2_14_	Bacteria	Bacteroidota	Bacteroidia	Bacteroidales	Bacteroidaceae	Prevotella	Prevotella rodentium	27.13	HMI	control	Prevotella rodentium
T2_18_	Bacteria	Bacteroidota	Bacteroidia	Bacteroidales	Muribaculaceae	Muribaculum	Muribaculum intestinale	24.8	non-HMI	control	Muribaculum intestinale
T2_25_	Bacteria	Bacteroidota	Bacteroidia	Bacteroidales	Muribaculaceae	Paramuribaculum	Paramuribaculum intestinale	20.18	non-HMI	control	Paramuribaculum intestinale
T2_29_	Bacteria	Bacillota	Clostridia	Lachnospirales	Lachnospiraceae	COE1		27.02	HMI	control	COE1
T2_34_	Bacteria	Bacteroidota	Bacteroidia	Bacteroidales	Muribaculaceae	JAFLTL01	JAFLTL01 sp910578395	25.03	non-HMI	control	JAFLTL01 sp910578395
T2_36_	Bacteria	Bacillota	Clostridia	Lachnospirales	Lachnospiraceae	UBA3282	UBA3282 sp910586705	25.68	non-HMI	control	UBA3282 sp910586705
T2_40_	Bacteria	Bacillota	Clostridia	Lachnospirales	Lachnospiraceae	COE1		26.73	HMI	control	COE1
T2_46_	Bacteria	Bacillota	Clostridia	Lachnospirales	Lachnospiraceae	Eubacterium	Eubacterium sp910574015	27.35	HMI	control	Eubacterium sp910574015
T2_48_	Bacteria	Bacteroidota	Bacteroidia	Bacteroidales	Muribaculaceae	Duncaniella		27.6	HMI	control	Duncaniella
T2_4_	Bacteria	Bacillota	Clostridia	Lachnospirales	Lachnospiraceae	Eubacterium	Eubacterium sp009774535	27.21	HMI	control	Eubacterium sp009774535
T2_57_	Bacteria	Bacillota	Clostridia	Lachnospirales	Lachnospiraceae	Eubacterium		25.94	non-HMI	control	Eubacterium
T2_60_	Bacteria	Bacillota	Clostridia	Lachnospirales	Lachnospiraceae	UBA3282	UBA3282 sp910585555	26.2	non-HMI	control	UBA3282 sp910585555
T2_62_	Bacteria	Bacteroidota	Bacteroidia	Bacteroidales	Bacteroidaceae	Bacteroides		27.84	HMI	control	Bacteroides
T2_73_	Bacteria	Bacillota	Clostridia	Lachnospirales	Lachnospiraceae	UBA7050	UBA7050 sp003979345	25.85	non-HMI	control	UBA7050 sp003979345
T2_8_	Bacteria	Bacteroidota	Bacteroidia	Bacteroidales	Muribaculaceae	UBA7173	UBA7173 sp001689685	18.61	non-HMI	control	UBA7173 sp001689685
T30_11_	Bacteria	Bacteroidota	Bacteroidia	Bacteroidales	Bacteroidaceae	Prevotella	Prevotella rodentium	28.43	HMI	treatment	Prevotella rodentium
T30_30_	Bacteria	Bacillota	Clostridia	Oscillospirales	Acutalibacteraceae	Eubacterium	Eubacterium sp011958665	24.48	non-HMI	treatment	Eubacterium sp011958665
T30_32_	Bacteria	Bacillota	Bacilli	Lactobacillales	Lactobacillaceae	Lactobacillus		10.89	non-HMI	treatment	Lactobacillus
T30_36_	Bacteria	Bacteroidota	Bacteroidia	Bacteroidales	Muribaculaceae	UBA7173		17.01	non-HMI	treatment	UBA7173
T30_3_	Bacteria	Actinomycetota	Coriobacteriia	Coriobacteriales	Atopobiaceae	NM07-P-09	NM07-P-09 sp004793665	21.61	non-HMI	treatment	NM07-P-09 sp004793665
T30_49_	Bacteria	Bacteroidota	Bacteroidia	Bacteroidales	Rikenellaceae	Alistipes	Alistipes sp002362235	14.47	non-HMI	treatment	Alistipes sp002362235
T30_9_	Bacteria	Verrucomicrobiota	Verrucomicrobiae	Verrucomicrobiales	Akkermansiaceae	Akkermansia		25.8	non-HMI	treatment	Akkermansia
T31_15_	Bacteria	Bacillota	Clostridia	Oscillospirales	Acutalibacteraceae	Eubacterium	Eubacterium sp011958665	25.48	non-HMI	treatment	Eubacterium sp011958665
T31_16_	Bacteria	Pseudomonadota	Gammaproteobacteria	Burkholderiales	Burkholderiaceae	Turicimonas		23.24	non-HMI	treatment	Turicimonas
T31_17_	Bacteria	Bacteroidota	Bacteroidia	Bacteroidales	Marinifilaceae	Odoribacter	Odoribacter sp910589025	19.01	non-HMI	treatment	Odoribacter sp910589025
T31_22_	Bacteria	Bacteroidota	Bacteroidia	Bacteroidales	Bacteroidaceae	Prevotella	Prevotella rodentium	27.18	HMI	treatment	Prevotella rodentium
T31_30_	Bacteria	Bacteroidota	Bacteroidia	Bacteroidales	Muribaculaceae	Paramuribaculum	Paramuribaculum intestinale	21.55	non-HMI	treatment	Paramuribaculum intestinale
T31_32_	Bacteria	Bacillota	Clostridia	Lachnospirales	Lachnospiraceae	UBA3282		24.8	non-HMI	treatment	UBA3282
T31_33_	Bacteria	Bacteroidota	Bacteroidia	Bacteroidales	Muribaculaceae	CAG-873	CAG-873 sp002490635	16.61	non-HMI	treatment	CAG-873 sp002490635
T31_3_	Bacteria	Desulfobacterota	Desulfovibrionia	Desulfovibrionales	Desulfovibrionaceae	Mailhella	Mailhella sp003512875	24.92	non-HMI	treatment	Mailhella sp003512875
T31_40_	Bacteria	Bacteroidota	Bacteroidia	Bacteroidales	Muribaculaceae	Duncaniella	Duncaniella sp001689575	26.4	HMI	treatment	Duncaniella sp001689575
T31_45_	Bacteria	Bacillota	Bacilli	Lactobacillales	Lactobacillaceae	Lactobacillus		10.89	non-HMI	treatment	Lactobacillus
T31_46_	Bacteria	Bacteroidota	Bacteroidia	Bacteroidales	Rikenellaceae	Alistipes	Alistipes sp003979135	18.04	non-HMI	treatment	Alistipes sp003979135
T31_51_	Bacteria	Bacteroidota	Bacteroidia	Bacteroidales	Rikenellaceae	Alistipes	Alistipes sp002358415	17.95	non-HMI	treatment	Alistipes sp002358415
T31_55_	Bacteria	Bacillota	Clostridia	Lachnospirales	Lachnospiraceae	1XD8-76	1XD8-76 sp910573755	25.36	non-HMI	treatment	1XD8-76 sp910573755
T31_56_	Bacteria	Bacteroidota	Bacteroidia	Bacteroidales	Muribaculaceae	Duncaniella		26.77	HMI	treatment	Duncaniella
T31_8_	Bacteria	Bacteroidota	Bacteroidia	Bacteroidales	Rikenellaceae	Alistipes	Alistipes sp002362235	12.89	non-HMI	treatment	Alistipes sp002362235
T32_110_	Bacteria	Bacillota	Clostridia	Lachnospirales	Lachnospiraceae	Ventrimonas	Ventrimonas sp009911065	28.87	HMI	treatment	Ventrimonas sp009911065
T32_115_	Bacteria	Pseudomonadota	Alphaproteobacteria	RF32	CAG-239	Scatocola	Scatocola sp910577205	8.33	non-HMI	treatment	Scatocola sp910577205
T32_12_	Bacteria	Bacteroidota	Bacteroidia	Bacteroidales	Muribaculaceae	JAFLTL01	JAFLTL01 sp910578395	25.23	non-HMI	treatment	JAFLTL01 sp910578395
T32_13_	Bacteria	Bacteroidota	Bacteroidia	Bacteroidales	Muribaculaceae	UBA7173		15.38	non-HMI	treatment	UBA7173
T32_15_	Bacteria	Bacteroidota	Bacteroidia	Bacteroidales	Rikenellaceae	Alistipes	Alistipes sp002362235	14.47	non-HMI	treatment	Alistipes sp002362235
T32_26_	Bacteria	Bacteroidota	Bacteroidia	Bacteroidales	Muribaculaceae	CAG-873	CAG-873 sp002490635	16.16	non-HMI	treatment	CAG-873 sp002490635
T32_30_	Bacteria	Bacteroidota	Bacteroidia	Bacteroidales	Muribaculaceae	Paramuribaculum	Paramuribaculum intestinale	21.8	non-HMI	treatment	Paramuribaculum intestinale
T32_43_	Bacteria	Bacillota	Clostridia	Lachnospirales	Lachnospiraceae	Eubacterium		28.14	HMI	treatment	Eubacterium
T32_46_	Bacteria	Bacillota	Clostridia	Lachnospirales	Lachnospiraceae	CAG-56	CAG-56 sp004793585	27.34	HMI	treatment	CAG-56 sp004793585
T32_47_	Bacteria	Bacillota	Clostridia	Lachnospirales	Lachnospiraceae			28.13	HMI	treatment	Lachnospiraceae
T32_54_	Bacteria	Bacteroidota	Bacteroidia	Bacteroidales	Rikenellaceae	Alistipes	Alistipes sp002358415	17.59	non-HMI	treatment	Alistipes sp002358415
T32_57_	Bacteria	Bacteroidota	Bacteroidia	Bacteroidales	Marinifilaceae	Odoribacter	Odoribacter sp910589025	19.13	non-HMI	treatment	Odoribacter sp910589025
T32_59_	Bacteria	Bacillota	Clostridia	Lachnospirales	Lachnospiraceae	UBA3282	UBA3282 sp003611805	26.34	non-HMI	treatment	UBA3282 sp003611805
T32_65_	Bacteria	Bacteroidota	Bacteroidia	Bacteroidales	Bacteroidaceae	Prevotella	Prevotella rodentium	28.43	HMI	treatment	Prevotella rodentium
T32_70_	Bacteria	Bacteroidota	Bacteroidia	Bacteroidales	Muribaculaceae	Muribaculum	Muribaculum intestinale	25.63	non-HMI	treatment	Muribaculum intestinale
T32_79_	Bacteria	Bacillota	Clostridia	Lachnospirales	Lachnospiraceae	Lachnospira		26.68	HMI	treatment	Lachnospira
T32_82_	Bacteria	Actinomycetota	Coriobacteriia	Coriobacteriales	Atopobiaceae	NM07-P-09	NM07-P-09 sp004793665	19.51	non-HMI	treatment	NM07-P-09 sp004793665
T32_85_	Bacteria	Bacteroidota	Bacteroidia	Bacteroidales	Muribaculaceae	UBA7173	UBA7173 sp013316675	16.97	non-HMI	treatment	UBA7173 sp013316675
T32_91_	Bacteria	Desulfobacterota	Desulfovibrionia	Desulfovibrionales	Desulfovibrionaceae	Mailhella	Mailhella sp003512875	24.92	non-HMI	treatment	Mailhella sp003512875
T32_98_	Bacteria	Bacteroidota	Bacteroidia	Bacteroidales	Rikenellaceae	Alistipes	Alistipes sp003979135	18.8	non-HMI	treatment	Alistipes sp003979135
T32_99_	Bacteria	Verrucomicrobiota	Verrucomicrobiae	Verrucomicrobiales	Akkermansiaceae	Akkermansia		27.34	HMI	treatment	Akkermansia
T33_11_	Bacteria	Bacteroidota	Bacteroidia	Bacteroidales	Marinifilaceae	Odoribacter	Odoribacter sp910589025	18.94	non-HMI	treatment	Odoribacter sp910589025
T33_19_	Bacteria	Bacillota	Clostridia	Lachnospirales	Lachnospiraceae	Butyribacter	Butyribacter sp910577825	27.52	HMI	treatment	Butyribacter sp910577825
T33_20_	Bacteria	Bacteroidota	Bacteroidia	Bacteroidales	Muribaculaceae	CAG-873	CAG-873 sp002490635	16.61	non-HMI	treatment	CAG-873 sp002490635
T33_22_	Bacteria	Bacillota	Clostridia	Lachnospirales	Lachnospiraceae	Acetatifactor	Acetatifactor sp910578815	27.7	HMI	treatment	Acetatifactor sp910578815
T33_23_	Bacteria	Bacteroidota	Bacteroidia	Bacteroidales	Muribaculaceae	Muribaculum	Muribaculum intestinale	26.04	non-HMI	treatment	Muribaculum intestinale
T33_28_	Bacteria	Bacteroidota	Bacteroidia	Bacteroidales	Muribaculaceae	JAFLTL01	JAFLTL01 sp910578395	24.9	non-HMI	treatment	JAFLTL01 sp910578395
T33_29_	Bacteria	Pseudomonadota	Gammaproteobacteria	Burkholderiales	Burkholderiaceae	Turicimonas		24.77	non-HMI	treatment	Turicimonas
T33_35_	Bacteria	Bacteroidota	Bacteroidia	Bacteroidales	Muribaculaceae	CAG-873	CAG-873 sp910587235	17.33	non-HMI	treatment	CAG-873 sp910587235
T33_38_	Bacteria	Bacillota	Clostridia	Lachnospirales	Lachnospiraceae	UBA3282	UBA3282 sp910585555	26.58	HMI	treatment	UBA3282 sp910585555
T33_55_	Bacteria	Bacteroidota	Bacteroidia	Bacteroidales	Muribaculaceae	Duncaniella		27.6	HMI	treatment	Duncaniella
T33_58_	Bacteria	Bacteroidota	Bacteroidia	Bacteroidales	Rikenellaceae	Alistipes	Alistipes sp002362235	14.47	non-HMI	treatment	Alistipes sp002362235
T33_60_	Bacteria	Bacillota	Clostridia	Lachnospirales	Lachnospiraceae	COE1	COE1 sp002490665	28.33	HMI	treatment	COE1 sp002490665
T33_61_	Bacteria	Bacteroidota	Bacteroidia	Bacteroidales	Muribaculaceae	UBA7173	UBA7173 sp013316675	15.77	non-HMI	treatment	UBA7173 sp013316675
T33_88_	Bacteria	Bacteroidota	Bacteroidia	Bacteroidales	Muribaculaceae	CAG-873	CAG-873 sp003979155	18.12	non-HMI	treatment	CAG-873 sp003979155
T33_8_	Bacteria	Bacillota	Clostridia	Lachnospirales	Lachnospiraceae	UBA3282	UBA3282 sp910586705	25.05	non-HMI	treatment	UBA3282 sp910586705
T33_92_	Bacteria	Desulfobacterota	Desulfovibrionia	Desulfovibrionales	Desulfovibrionaceae	Mailhella	Mailhella sp003512875	23.27	non-HMI	treatment	Mailhella sp003512875
T34_21_	Bacteria	Bacillota	Bacilli	Lactobacillales	Lactobacillaceae	Lactobacillus		10.89	non-HMI	treatment	Lactobacillus
T34_23_	Bacteria	Bacillota	Clostridia	Lachnospirales	Lachnospiraceae			26.83	HMI	treatment	Lachnospiraceae
T34_25_	Bacteria	Bacteroidota	Bacteroidia	Bacteroidales	Muribaculaceae	Duncaniella		24.9	non-HMI	treatment	Duncaniella
T34_28_	Bacteria	Bacillota	Clostridia	Lachnospirales	Lachnospiraceae			26.99	HMI	treatment	Lachnospiraceae
T34_34_	Bacteria	Bacteroidota	Bacteroidia	Bacteroidales	Muribaculaceae	CAG-873	CAG-873 sp003979155	18.68	non-HMI	treatment	CAG-873 sp003979155
T34_36_	Bacteria	Bacteroidota	Bacteroidia	Bacteroidales	Muribaculaceae	Muribaculum	Muribaculum intestinale	25.73	non-HMI	treatment	Muribaculum intestinale
T34_5_	Bacteria	Desulfobacterota	Desulfovibrionia	Desulfovibrionales	Desulfovibrionaceae	Mailhella	Mailhella sp003512875	24.92	non-HMI	treatment	Mailhella sp003512875
T34_64_	Bacteria	Bacteroidota	Bacteroidia	Bacteroidales	Rikenellaceae	Alistipes	Alistipes sp002358415	15.42	non-HMI	treatment	Alistipes sp002358415
T34_68_	Bacteria	Bacteroidota	Bacteroidia	Bacteroidales	Rikenellaceae	Alistipes	Alistipes sp002362235	14.47	non-HMI	treatment	Alistipes sp002362235
T34_8_	Bacteria	Bacteroidota	Bacteroidia	Bacteroidales	Bacteroidaceae	Prevotella	Prevotella rodentium	23.58	non-HMI	treatment	Prevotella rodentium
T37_101_	Bacteria	Bacillota	Clostridia	Lachnospirales	Lachnospiraceae	UBA3402	UBA3402 sp910588505	26.71	HMI	treatment	UBA3402 sp910588505
T37_110_	Bacteria	Bacteroidota	Bacteroidia	Bacteroidales	Marinifilaceae	Odoribacter	Odoribacter sp910589025	18.04	non-HMI	treatment	Odoribacter sp910589025
T37_14_	Bacteria	Bacillota	Clostridia	Oscillospirales	Ruminococcaceae	RGIG8773		25.08	non-HMI	treatment	RGIG8773
T37_22_	Bacteria	Bacteroidota	Bacteroidia	Bacteroidales	Muribaculaceae	Duncaniella		26.17	non-HMI	treatment	Duncaniella
T37_23_	Bacteria	Bacillota	Clostridia	Lachnospirales	Lachnospiraceae	UBA3282	UBA3282 sp910579395	26.16	non-HMI	treatment	UBA3282 sp910579395
T37_24_	Bacteria	Bacillota	Clostridia	Lachnospirales	Lachnospiraceae	UBA3282	UBA3282 sp003611805	24.53	non-HMI	treatment	UBA3282 sp003611805
T37_31_	Bacteria	Bacillota	Clostridia	Lachnospirales	Lachnospiraceae	RUG115	RUG115 sp910578885	25.66	non-HMI	treatment	RUG115 sp910578885
T37_34_	Bacteria	Pseudomonadota	Gammaproteobacteria	Burkholderiales	Burkholderiaceae	Turicimonas		22.44	non-HMI	treatment	Turicimonas
T37_42_	Bacteria	Bacteroidota	Bacteroidia	Bacteroidales	Rikenellaceae	Alistipes	Alistipes sp002358415	16.95	non-HMI	treatment	Alistipes sp002358415
T37_43_	Bacteria	Bacteroidota	Bacteroidia	Bacteroidales	Muribaculaceae	CAG-873	CAG-873 sp910587235	15.76	non-HMI	treatment	CAG-873 sp910587235
T37_45_	Bacteria	Desulfobacterota	Desulfovibrionia	Desulfovibrionales	Desulfovibrionaceae	Mailhella	Mailhella sp003512875	24.92	non-HMI	treatment	Mailhella sp003512875
T37_4_	Bacteria	Bacteroidota	Bacteroidia	Bacteroidales	Muribaculaceae	JAFLTL01	JAFLTL01 sp910578395	25.23	non-HMI	treatment	JAFLTL01 sp910578395
T37_56_	Bacteria	Bacteroidota	Bacteroidia	Bacteroidales	Muribaculaceae	Paramuribaculum	Paramuribaculum intestinale	21.2	non-HMI	treatment	Paramuribaculum intestinale
T37_67_	Bacteria	Bacillota	Clostridia	Oscillospirales	Oscillospiraceae	Dysosmobacter		23.47	non-HMI	treatment	Dysosmobacter
T37_72_	Bacteria	Bacteroidota	Bacteroidia	Bacteroidales	Rikenellaceae	Alistipes	Alistipes sp910575495	17.36	non-HMI	treatment	Alistipes sp910575495
T37_74_	Bacteria	Bacillota	Clostridia	Oscillospirales	Ruminococcaceae	UBA1394	UBA1394 sp910588145	27.13	HMI	treatment	UBA1394 sp910588145
T37_75_	Bacteria	Bacteroidota	Bacteroidia	Bacteroidales	Rikenellaceae	Alistipes	Alistipes sp002362235	14.47	non-HMI	treatment	Alistipes sp002362235
T37_78_	Bacteria	Bacteroidota	Bacteroidia	Bacteroidales	Muribaculaceae	CAG-873	CAG-873 sp002490635	14.59	non-HMI	treatment	CAG-873 sp002490635
T37_82_	Bacteria	Bacillota	Clostridia	Oscillospirales	Acutalibacteraceae	Acutalibacter	Acutalibacter sp910589395	22.45	non-HMI	treatment	Acutalibacter sp910589395
T37_91_	Bacteria	Bacillota	Bacilli	Lactobacillales	Lactobacillaceae	Lactobacillus		10.89	non-HMI	treatment	Lactobacillus
T38_11_	Bacteria	Bacillota	Bacilli	Lactobacillales	Lactobacillaceae	Lactobacillus		10.89	non-HMI	treatment	Lactobacillus
T38_12_	Bacteria	Bacillota	Clostridia	Oscillospirales	Acutalibacteraceae	Eubacterium	Eubacterium sp011958665	23.9	non-HMI	treatment	Eubacterium sp011958665
T38_16_	Bacteria	Bacteroidota	Bacteroidia	Bacteroidales	Muribaculaceae	CAG-873	CAG-873 sp011959565	20.87	non-HMI	treatment	CAG-873 sp011959565
T38_20_	Bacteria	Bacteroidota	Bacteroidia	Bacteroidales	Muribaculaceae	Duncaniella	Duncaniella muris	25.14	non-HMI	treatment	Duncaniella muris
T38_28_	Bacteria	Bacillota	Clostridia	Lachnospirales	Lachnospiraceae	COE1	COE1 sp002490665	29.13	HMI	treatment	COE1 sp002490665
T38_37_	Bacteria	Bacteroidota	Bacteroidia	Bacteroidales	Muribaculaceae	Muribaculum	Muribaculum intestinale	26.68	HMI	treatment	Muribaculum intestinale
T38_40_	Bacteria	Bacteroidota	Bacteroidia	Bacteroidales	Bacteroidaceae	Bacteroides		27.68	HMI	treatment	Bacteroides
T38_4_	Bacteria	Bacteroidota	Bacteroidia	Bacteroidales	Muribaculaceae	CAG-485	CAG-485 sp002362485	18.57	non-HMI	treatment	CAG-485 sp002362485
T38_51_	Bacteria	Bacteroidota	Bacteroidia	Bacteroidales	UBA932	Cryptobacteroides		16.82	non-HMI	treatment	Cryptobacteroides
T38_52_	Bacteria	Bacteroidota	Bacteroidia	Bacteroidales	Muribaculaceae	UBA7173	UBA7173 sp001689485	16.51	non-HMI	treatment	UBA7173 sp001689485
T38_56_	Bacteria	Bacteroidota	Bacteroidia	Bacteroidales	Muribaculaceae	CAG-873	CAG-873 sp002490635	16.29	non-HMI	treatment	CAG-873 sp002490635
T38_57_	Bacteria	Bacteroidota	Bacteroidia	Bacteroidales	Muribaculaceae	CAG-873	CAG-873 sp003979155	18.93	non-HMI	treatment	CAG-873 sp003979155
T38_59_	Bacteria	Pseudomonadota	Gammaproteobacteria	Burkholderiales	Burkholderiaceae	Turicimonas		24.77	non-HMI	treatment	Turicimonas
T38_66_	Bacteria	Bacteroidota	Bacteroidia	Bacteroidales	Bacteroidaceae	Prevotella	Prevotella rodentium	28.43	HMI	treatment	Prevotella rodentium
T38_70_	Bacteria	Bacteroidota	Bacteroidia	Bacteroidales	Rikenellaceae	Alistipes	Alistipes sp002358415	17.53	non-HMI	treatment	Alistipes sp002358415
T38_72_	Bacteria	Bacteroidota	Bacteroidia	Bacteroidales	Muribaculaceae	Duncaniella		24.27	non-HMI	treatment	Duncaniella
T38_9_	Bacteria	Bacillota	Clostridia	Lachnospirales	Lachnospiraceae	CAG-303	CAG-303 sp910584685	28.15	HMI	treatment	CAG-303 sp910584685
T39_10_	Bacteria	Bacteroidota	Bacteroidia	Bacteroidales	Rikenellaceae	Alistipes	Alistipes sp002358415	17.73	non-HMI	treatment	Alistipes sp002358415
T39_12_	Bacteria	Pseudomonadota	Gammaproteobacteria	Burkholderiales	Burkholderiaceae	Turicimonas		23.94	non-HMI	treatment	Turicimonas
T39_14_	Bacteria	Verrucomicrobiota	Verrucomicrobiae	Verrucomicrobiales	Akkermansiaceae	Akkermansia		27.67	HMI	treatment	Akkermansia
T39_28_	Bacteria	Bacteroidota	Bacteroidia	Bacteroidales	Muribaculaceae	UBA7173	UBA7173 sp002491305	15.48	non-HMI	treatment	UBA7173 sp002491305
T39_3_	Bacteria	Bacteroidota	Bacteroidia	Bacteroidales	Muribaculaceae	CAG-485	CAG-485 sp003979075	16.46	non-HMI	treatment	CAG-485 sp003979075
T39_42_	Bacteria	Bacteroidota	Bacteroidia	Bacteroidales	Muribaculaceae	JAFLTL01	JAFLTL01 sp910578395	22.82	non-HMI	treatment	JAFLTL01 sp910578395
T39_51_	Bacteria	Bacteroidota	Bacteroidia	Bacteroidales	Muribaculaceae	Duncaniella		26.41	HMI	treatment	Duncaniella
T39_54_	Bacteria	Desulfobacterota	Desulfovibrionia	Desulfovibrionales	Desulfovibrionaceae	Mailhella	Mailhella sp003512875	21.87	non-HMI	treatment	Mailhella sp003512875
T39_62_	Bacteria	Bacteroidota	Bacteroidia	Bacteroidales	Bacteroidaceae	Prevotella	Prevotella rodentium	28.29	HMI	treatment	Prevotella rodentium
T39_63_	Bacteria	Bacteroidota	Bacteroidia	Bacteroidales	Muribaculaceae	CAG-873	CAG-873 sp003979155	20.03	non-HMI	treatment	CAG-873 sp003979155
T39_69_	Bacteria	Bacteroidota	Bacteroidia	Bacteroidales	Muribaculaceae	CAG-873	CAG-873 sp002490635	16.47	non-HMI	treatment	CAG-873 sp002490635
T39_8_	Bacteria	Bacteroidota	Bacteroidia	Bacteroidales	Rikenellaceae	Alistipes	Alistipes sp002362235	14.47	non-HMI	treatment	Alistipes sp002362235
T39_9_	Bacteria	Bacteroidota	Bacteroidia	Bacteroidales	Rikenellaceae	Alistipes	Alistipes sp003979135	18.8	non-HMI	treatment	Alistipes sp003979135
T3_103_	Bacteria	Bacillota	Clostridia	Lachnospirales	Lachnospiraceae	Butyribacter	Butyribacter sp009774235	28.88	HMI	control	Butyribacter sp009774235
T3_10_	Bacteria	Bacillota	Clostridia	Lachnospirales	Lachnospiraceae	Eubacterium		26.98	HMI	control	Eubacterium
T3_22_	Bacteria	Bacillota	Clostridia	Lachnospirales	Lachnospiraceae	Lachnospira		26.54	HMI	control	Lachnospira
T3_27_	Bacteria	Bacillota	Clostridia	Lachnospirales	Lachnospiraceae	RGIG4057		25.59	non-HMI	control	RGIG4057
T3_31_	Bacteria	Bacteroidota	Bacteroidia	Bacteroidales	Muribaculaceae	CAG-873	CAG-873 sp001689665	18.61	non-HMI	control	CAG-873 sp001689665
T3_35_	Bacteria	Bacteroidota	Bacteroidia	Bacteroidales	Marinifilaceae	Odoribacter	Odoribacter sp910589025	18.17	non-HMI	control	Odoribacter sp910589025
T3_3_	Bacteria	Bacillota	Clostridia	Lachnospirales	Lachnospiraceae	Acetatifactor	Acetatifactor sp910578815	25.98	non-HMI	control	Acetatifactor sp910578815
T3_44_	Bacteria	Bacillota	Clostridia	Lachnospirales	Lachnospiraceae	CAG-303	CAG-303 sp910584685	25.99	non-HMI	control	CAG-303 sp910584685
T3_45_	Bacteria	Bacteroidota	Bacteroidia	Bacteroidales	Rikenellaceae	Alistipes	Alistipes sp002362235	13.64	non-HMI	control	Alistipes sp002362235
T3_4_	Bacteria	Bacteroidota	Bacteroidia	Bacteroidales	Muribaculaceae	Paramuribaculum	Paramuribaculum intestinale	19.52	non-HMI	control	Paramuribaculum intestinale
T3_55_	Bacteria	Bacteroidota	Bacteroidia	Bacteroidales	Muribaculaceae	CAG-873	CAG-873 sp003979155	20.03	non-HMI	control	CAG-873 sp003979155
T3_56_	Bacteria	Bacteroidota	Bacteroidia	Bacteroidales	Muribaculaceae	UBA7173	UBA7173 sp013316675	18.03	non-HMI	control	UBA7173 sp013316675
T3_58_	Bacteria	Bacillota	Clostridia	Lachnospirales	Lachnospiraceae	Clostridium	Clostridium sp910575795	27.83	HMI	control	Clostridium sp910575795
T3_59_	Bacteria	Bacillota	Clostridia	Lachnospirales	Lachnospiraceae	Butyribacter	Butyribacter sp910577825	26.15	non-HMI	control	Butyribacter sp910577825
T3_65_	Bacteria	Bacteroidota	Bacteroidia	Bacteroidales	Muribaculaceae	JAFLTL01	JAFLTL01 sp910578395	24.07	non-HMI	control	JAFLTL01 sp910578395
T3_6_	Bacteria	Bacillota	Clostridia	Lachnospirales	Lachnospiraceae	Schaedlerella		27.88	HMI	control	Schaedlerella
T3_70_	Bacteria	Bacteroidota	Bacteroidia	Bacteroidales	Muribaculaceae	Muribaculum	Muribaculum intestinale	26.65	HMI	control	Muribaculum intestinale
T3_75_	Bacteria	Bacillota	Bacilli	RF39	UBA660	CAG-582	CAG-582 sp910588195	2.94	non-HMI	control	CAG-582 sp910588195
T3_78_	Bacteria	Bacteroidota	Bacteroidia	Bacteroidales	Bacteroidaceae	Prevotella	Prevotella rodentium	28.43	HMI	control	Prevotella rodentium
T3_7_	Bacteria	Bacteroidota	Bacteroidia	Bacteroidales	Muribaculaceae	Duncaniella	Duncaniella muris	25.09	non-HMI	control	Duncaniella muris
T3_81_	Bacteria	Bacillota	Bacilli	Erysipelotrichales	Erysipelotrichaceae	Dubosiella	Dubosiella sp004793885	26.17	non-HMI	control	Dubosiella sp004793885
T3_8_	Bacteria	Bacillota	Clostridia	Oscillospirales	Ruminococcaceae	Ruthenibacterium	Ruthenibacterium sp013316265	21.19	non-HMI	control	Ruthenibacterium sp013316265
T3_92_	Bacteria	Bacillota	Clostridia	Lachnospirales	Lachnospiraceae	COE1		26.5	HMI	control	COE1
T3_95_	Bacteria	Desulfobacterota	Desulfovibrionia	Desulfovibrionales	Desulfovibrionaceae	Mailhella	Mailhella sp003512875	24.92	non-HMI	control	Mailhella sp003512875
T3_98_	Bacteria	Bacillota	Clostridia	Lachnospirales	Lachnospiraceae	UBA7050	UBA7050 sp003979345	25.85	non-HMI	control	UBA7050 sp003979345
T41_10_	Bacteria	Bacillota	Clostridia	Oscillospirales	Ruminococcaceae	Ruthenibacterium	Ruthenibacterium sp013316265	21.55	non-HMI	treatment	Ruthenibacterium sp013316265
T41_15_	Bacteria	Bacillota	Clostridia	Christensenellales	Borkfalkiaceae	Coproplasma	Coproplasma sp910578765	17.59	non-HMI	treatment	Coproplasma sp910578765
T41_18_	Bacteria	Bacillota	Clostridia	Lachnospirales	Lachnospiraceae	MGBC120314	MGBC120314 sp910584325	27.68	HMI	treatment	MGBC120314 sp910584325
T41_23_	Bacteria	Bacteroidota	Bacteroidia	Bacteroidales	Bacteroidaceae	Prevotella	Prevotella rodentium	28.06	HMI	treatment	Prevotella rodentium
T41_27_	Bacteria	Bacillota	Bacilli	Lactobacillales	Lactobacillaceae	Lactobacillus		10.89	non-HMI	treatment	Lactobacillus
T41_28_	Bacteria	Bacteroidota	Bacteroidia	Bacteroidales	Bacteroidaceae	Bacteroides		27.02	HMI	treatment	Bacteroides
T41_2_	Bacteria	Bacillota	Clostridia	Lachnospirales	Lachnospiraceae	UBA3282	UBA3282 sp009774585	26.51	HMI	treatment	UBA3282 sp009774585
T41_30_	Bacteria	Bacillota	Clostridia	Lachnospirales	Lachnospiraceae	Eubacterium	Eubacterium sp910577225	28.92	HMI	treatment	Eubacterium sp910577225
T41_35_	Bacteria	Bacillota	Clostridia	Lachnospirales	Lachnospiraceae	RGIG4057		25.59	non-HMI	treatment	RGIG4057
T41_37_	Bacteria	Bacteroidota	Bacteroidia	Bacteroidales	Rikenellaceae	Alistipes	Alistipes sp002358415	17.11	non-HMI	treatment	Alistipes sp002358415
T41_39_	Bacteria	Bacteroidota	Bacteroidia	Bacteroidales	Rikenellaceae	Alistipes	Alistipes sp910587675	20.69	non-HMI	treatment	Alistipes sp910587675
T41_41_	Bacteria	Bacteroidota	Bacteroidia	Bacteroidales	Muribaculaceae	CAG-873	CAG-873 sp003979155	20.28	non-HMI	treatment	CAG-873 sp003979155
T41_43_	Bacteria	Pseudomonadota	Gammaproteobacteria	Burkholderiales	Burkholderiaceae	Turicimonas		24.44	non-HMI	treatment	Turicimonas
T41_48_	Bacteria	Bacteroidota	Bacteroidia	Bacteroidales	Muribaculaceae	UBA7173	UBA7173 sp013316675	18.23	non-HMI	treatment	UBA7173 sp013316675
T41_55_	Bacteria	Desulfobacterota	Desulfovibrionia	Desulfovibrionales	Desulfovibrionaceae	Mailhella	Mailhella sp003512875	24.92	non-HMI	treatment	Mailhella sp003512875
T41_61_	Bacteria	Bacteroidota	Bacteroidia	Bacteroidales	UBA932	Cryptobacteroides		15.19	non-HMI	treatment	Cryptobacteroides
T41_66_	Bacteria	Bacteroidota	Bacteroidia	Bacteroidales	Muribaculaceae	UBA7173	UBA7173 sp002491305	15.26	non-HMI	treatment	UBA7173 sp002491305
T41_70_	Bacteria	Bacteroidota	Bacteroidia	Bacteroidales	Muribaculaceae	Duncaniella		25.89	non-HMI	treatment	Duncaniella
T41_76_	Bacteria	Bacteroidota	Bacteroidia	Bacteroidales	Rikenellaceae	Alistipes	Alistipes sp003979135	18.8	non-HMI	treatment	Alistipes sp003979135
T41_77_	Bacteria	Bacillota	Clostridia	Lachnospirales	Lachnospiraceae	Butyribacter	Butyribacter sp009774235	28.71	HMI	treatment	Butyribacter sp009774235
T41_81_	Bacteria	Bacteroidota	Bacteroidia	Bacteroidales	Rikenellaceae	Alistipes	Alistipes sp002362235	14.47	non-HMI	treatment	Alistipes sp002362235
T41_82_	Bacteria	Bacteroidota	Bacteroidia	Bacteroidales	Muribaculaceae	JAFLTL01	JAFLTL01 sp910578395	23.17	non-HMI	treatment	JAFLTL01 sp910578395
T41_90_	Bacteria	Bacillota	Clostridia	Lachnospirales	Lachnospiraceae	UBA3282		26.68	HMI	treatment	UBA3282
T41_93_	Bacteria	Bacillota	Clostridia	Lachnospirales	Lachnospiraceae	VSOB01	VSOB01 sp910587155	27.67	HMI	treatment	VSOB01 sp910587155
T42_12_	Bacteria	Bacteroidota	Bacteroidia	Bacteroidales	Muribaculaceae	UBA7173	UBA7173 sp001689485	16.4	non-HMI	treatment	UBA7173 sp001689485
T42_13_	Bacteria	Bacillota	Clostridia	Lachnospirales	Lachnospiraceae	COE1	COE1 sp002490665	30.72	HMI	treatment	COE1 sp002490665
T42_15_	Bacteria	Bacillota	Clostridia	Lachnospirales	Lachnospiraceae	COE1	COE1 sp910578795	27.8	HMI	treatment	COE1 sp910578795
T42_24_	Bacteria	Desulfobacterota	Desulfovibrionia	Desulfovibrionales	Desulfovibrionaceae	Mailhella	Mailhella sp003512875	24.92	non-HMI	treatment	Mailhella sp003512875
T42_31_	Bacteria	Bacteroidota	Bacteroidia	Bacteroidales	Muribaculaceae	JAFLTL01	JAFLTL01 sp910578395	24.03	non-HMI	treatment	JAFLTL01 sp910578395
T42_33_	Bacteria	Bacteroidota	Bacteroidia	Bacteroidales	Muribaculaceae	CAG-873	CAG-873 sp002490635	16.61	non-HMI	treatment	CAG-873 sp002490635
T42_40_	Bacteria	Bacteroidota	Bacteroidia	Bacteroidales	UBA932	Cryptobacteroides		14.94	non-HMI	treatment	Cryptobacteroides
T42_41_	Bacteria	Bacteroidota	Bacteroidia	Bacteroidales	Muribaculaceae	UBA7173	UBA7173 sp013316675	18.03	non-HMI	treatment	UBA7173 sp013316675
T42_44_	Bacteria	Bacteroidota	Bacteroidia	Bacteroidales	Muribaculaceae	CAG-485	CAG-485 sp002493045	26.65	HMI	treatment	CAG-485 sp002493045
T42_49_	Bacteria	Bacillota	Clostridia	Lachnospirales	Lachnospiraceae	Butyribacter	Butyribacter sp910577825	25.04	non-HMI	treatment	Butyribacter sp910577825
T42_4_	Bacteria	Bacillota	Clostridia	Lachnospirales	Lachnospiraceae	UBA7050	UBA7050 sp003979345	25.85	non-HMI	treatment	UBA7050 sp003979345
T42_54_	Bacteria	Bacteroidota	Bacteroidia	Bacteroidales	Rikenellaceae	Alistipes	Alistipes sp002358415	18.04	non-HMI	treatment	Alistipes sp002358415
T42_57_	Bacteria	Bacillota	Bacilli	Lactobacillales	Lactobacillaceae	Lactobacillus		10.23	non-HMI	treatment	Lactobacillus
T42_61_	Bacteria	Bacillota	Clostridia	Lachnospirales	Lachnospiraceae	UBA3282	UBA3282 sp009774215	26.35	non-HMI	treatment	UBA3282 sp009774215
T42_63_	Bacteria	Bacteroidota	Bacteroidia	Bacteroidales	Muribaculaceae	Duncaniella	Duncaniella muris	25.75	non-HMI	treatment	Duncaniella muris
T42_66_	Bacteria	Bacteroidota	Bacteroidia	Bacteroidales	Marinifilaceae	Odoribacter	Odoribacter sp910589025	19.13	non-HMI	treatment	Odoribacter sp910589025
T42_6_	Bacteria	Pseudomonadota	Gammaproteobacteria	Burkholderiales	Burkholderiaceae	Turicimonas		23.77	non-HMI	treatment	Turicimonas
T42_79_	Bacteria	Bacillota	Clostridia	Lachnospirales	Lachnospiraceae	UBA3282	UBA3282 sp910586705	23.01	non-HMI	treatment	UBA3282 sp910586705
T42_80_	Bacteria	Bacteroidota	Bacteroidia	Bacteroidales	Rikenellaceae	Alistipes	Alistipes sp002362235	13.64	non-HMI	treatment	Alistipes sp002362235
T42_85_	Bacteria	Bacteroidota	Bacteroidia	Bacteroidales	Bacteroidaceae	Prevotella	Prevotella rodentium	28.31	HMI	treatment	Prevotella rodentium
T4_11_	Bacteria	Bacillota	Clostridia	Lachnospirales	Lachnospiraceae			26.96	HMI	control	Lachnospiraceae
T4_16_	Bacteria	Bacteroidota	Bacteroidia	Bacteroidales	Muribaculaceae	UBA7173		16.86	non-HMI	control	UBA7173
T4_19_	Bacteria	Bacteroidota	Bacteroidia	Bacteroidales	Muribaculaceae	CAG-873	CAG-873 sp002490635	15.64	non-HMI	control	CAG-873 sp002490635
T4_22_	Bacteria	Bacillota	Bacilli	Lactobacillales	Lactobacillaceae	Lactobacillus		10.89	non-HMI	control	Lactobacillus
T4_23_	Bacteria	Bacteroidota	Bacteroidia	Bacteroidales	Muribaculaceae	UBA7173		15.82	non-HMI	control	UBA7173
T4_25_	Bacteria	Bacteroidota	Bacteroidia	Bacteroidales	Rikenellaceae	Alistipes	Alistipes sp910575495	17.61	non-HMI	control	Alistipes sp910575495
T4_2_	Bacteria	Bacillota	Clostridia	Lachnospirales	Lachnospiraceae	Eubacterium	Eubacterium sp910584875	28.6	HMI	control	Eubacterium sp910584875
T4_31_	Bacteria	Bacillota	Clostridia	Oscillospirales	Acutalibacteraceae	Eubacterium	Eubacterium sp011958665	23.81	non-HMI	control	Eubacterium sp011958665
T4_41_	Bacteria	Bacteroidota	Bacteroidia	Bacteroidales	Marinifilaceae	Odoribacter	Odoribacter sp910589025	19.13	non-HMI	control	Odoribacter sp910589025
T4_51_	Bacteria	Bacteroidota	Bacteroidia	Bacteroidales	Rikenellaceae	Alistipes	Alistipes sp002362235	14.28	non-HMI	control	Alistipes sp002362235
T4_52_	Bacteria	Desulfobacterota	Desulfovibrionia	Desulfovibrionales	Desulfovibrionaceae	Mailhella	Mailhella sp003512875	24.92	non-HMI	control	Mailhella sp003512875
T4_70_	Bacteria	Bacillota	Clostridia	Lachnospirales	Lachnospiraceae	Eubacterium		28.14	HMI	control	Eubacterium
T4_75_	Bacteria	Bacteroidota	Bacteroidia	Bacteroidales	UBA932	Cryptobacteroides		16.69	non-HMI	control	Cryptobacteroides
T4_97_	Bacteria	Bacteroidota	Bacteroidia	Bacteroidales	Muribaculaceae	Duncaniella		27.6	HMI	control	Duncaniella
T6_17_	Bacteria	Bacillota	Clostridia	Lachnospirales	Lachnospiraceae	UBA3282		24.55	non-HMI	control	UBA3282
T6_25_	Bacteria	Bacillota	Clostridia	Lachnospirales	Lachnospiraceae	Ventrimonas	Ventrimonas sp009911065	27.67	HMI	control	Ventrimonas sp009911065
T6_29_	Bacteria	Bacteroidota	Bacteroidia	Bacteroidales	Muribaculaceae	JAFLTL01	JAFLTL01 sp910578395	24.33	non-HMI	control	JAFLTL01 sp910578395
T6_34_	Bacteria	Bacteroidota	Bacteroidia	Bacteroidales	Marinifilaceae	Odoribacter	Odoribacter sp910589025	19.01	non-HMI	control	Odoribacter sp910589025
T6_36_	Bacteria	Bacteroidota	Bacteroidia	Bacteroidales	Rikenellaceae	Alistipes	Alistipes sp910575495	17.36	non-HMI	control	Alistipes sp910575495
T6_43_	Bacteria	Bacillota	Clostridia	Lachnospirales	Lachnospiraceae	Butyribacter		27.08	HMI	control	Butyribacter
T6_44_	Bacteria	Bacillota	Clostridia	Lachnospirales	Lachnospiraceae	CAG-303	CAG-303 sp910584685	28.65	HMI	control	CAG-303 sp910584685
T6_56_	Bacteria	Bacillota	Clostridia	Lachnospirales	Lachnospiraceae	Clostridium	Clostridium sp910575795	26.2	non-HMI	control	Clostridium sp910575795
T6_74_	Bacteria	Bacillota	Clostridia	Lachnospirales	Lachnospiraceae	COE1		26.42	HMI	control	COE1
T6_76_	Bacteria	Desulfobacterota	Desulfovibrionia	Desulfovibrionales	Desulfovibrionaceae	Mailhella	Mailhella sp003512875	24.92	non-HMI	control	Mailhella sp003512875
T6_77_	Bacteria	Bacteroidota	Bacteroidia	Bacteroidales	Muribaculaceae	CAG-873	CAG-873 sp003979155	19.7	non-HMI	control	CAG-873 sp003979155
T6_83_	Bacteria	Bacteroidota	Bacteroidia	Bacteroidales	Rikenellaceae	Alistipes	Alistipes sp002362235	14.47	non-HMI	control	Alistipes sp002362235
T6_85_	Bacteria	Bacteroidota	Bacteroidia	Bacteroidales	Muribaculaceae	Duncaniella		27.6	HMI	control	Duncaniella
T6_88_	Bacteria	Bacteroidota	Bacteroidia	Bacteroidales	Muribaculaceae	UBA7173	UBA7173 sp013316675	16.96	non-HMI	control	UBA7173 sp013316675
T7_10_	Bacteria	Bacillota	Clostridia	Lachnospirales	Lachnospiraceae	MD308	MD308 sp910578455	25.84	non-HMI	control	MD308 sp910578455
T7_111_	Bacteria	Bacteroidota	Bacteroidia	Bacteroidales	Muribaculaceae	CAG-873	CAG-873 sp002490635	16.61	non-HMI	control	CAG-873 sp002490635
T7_114_	Bacteria	Bacteroidota	Bacteroidia	Bacteroidales	Rikenellaceae	Alistipes	Alistipes sp002358415	17.54	non-HMI	control	Alistipes sp002358415
T7_15_	Bacteria	Bacillota	Clostridia	Oscillospirales	Acutalibacteraceae	Eubacterium	Eubacterium sp009774735	23.59	non-HMI	control	Eubacterium sp009774735
T7_22_	Bacteria	Bacillota	Bacilli	Lactobacillales	Lactobacillaceae	Limosilactobacillus		17.02	non-HMI	control	Limosilactobacillus
T7_26_	Bacteria	Bacillota	Clostridia	Lachnospirales	Lachnospiraceae	Ventrimonas	Ventrimonas sp910588875	27.3	HMI	control	Ventrimonas sp910588875
T7_36_	Bacteria	Bacillota	Clostridia	Lachnospirales	Lachnospiraceae	Eubacterium	Eubacterium sp009774535	28.06	HMI	control	Eubacterium sp009774535
T7_3_	Bacteria	Bacillota	Clostridia	Oscillospirales	Oscillospiraceae	Pelethomonas	Pelethomonas sp910578505	27.38	HMI	control	Pelethomonas sp910578505
T7_45_	Bacteria	Bacillota	Clostridia	Lachnospirales	Lachnospiraceae	COE1	COE1 sp009774375	26.3	non-HMI	control	COE1 sp009774375
T7_63_	Bacteria	Bacteroidota	Bacteroidia	Bacteroidales	Muribaculaceae	Duncaniella	Duncaniella freteri	23.62	non-HMI	control	Duncaniella freteri
T7_70_	Bacteria	Pseudomonadota	Gammaproteobacteria	Burkholderiales	Burkholderiaceae	Turicimonas		24.77	non-HMI	control	Turicimonas
T7_75_	Bacteria	Bacteroidota	Bacteroidia	Bacteroidales	Muribaculaceae	CAG-873	CAG-873 sp011959565	19.7	non-HMI	control	CAG-873 sp011959565
T7_77_	Bacteria	Bacteroidota	Bacteroidia	Bacteroidales	Bacteroidaceae	Prevotella	Prevotella rodentium	28.43	HMI	control	Prevotella rodentium
T7_7_	Bacteria	Bacillota	Clostridia	Lachnospirales	Lachnospiraceae	RUG115	RUG115 sp910578885	25.67	non-HMI	control	RUG115 sp910578885
T7_81_	Bacteria	Bacteroidota	Bacteroidia	Bacteroidales	Muribaculaceae	CAG-873	CAG-873 sp910587235	17.55	non-HMI	control	CAG-873 sp910587235
T7_89_	Bacteria	Desulfobacterota	Desulfovibrionia	Desulfovibrionales	Desulfovibrionaceae	Mailhella	Mailhella sp003512875	24.92	non-HMI	control	Mailhella sp003512875
T7_93_	Bacteria	Bacillota	Clostridia	Lachnospirales	Lachnospiraceae			28.08	HMI	control	Lachnospiraceae
T7_95_	Bacteria	Bacteroidota	Bacteroidia	Bacteroidales	Rikenellaceae	Alistipes	Alistipes sp003979135	16.27	non-HMI	control	Alistipes sp003979135
T7_96_	Bacteria	Bacillota	Clostridia	Lachnospirales	Lachnospiraceae	VSOB01	VSOB01 sp910587155	27.92	HMI	control	VSOB01 sp910587155
T7_9_	Bacteria	Bacillota	Clostridia	Lachnospirales	Lachnospiraceae	RGIG4057		24.94	non-HMI	control	RGIG4057
T8_101_	Bacteria	Bacteroidota	Bacteroidia	Bacteroidales	Muribaculaceae	Duncaniella	Duncaniella muris	25.43	non-HMI	control	Duncaniella muris
T8_103_	Bacteria	Bacteroidota	Bacteroidia	Bacteroidales	Bacteroidaceae	Prevotella	Prevotella rodentium	27.68	HMI	control	Prevotella rodentium
T8_105_	Bacteria	Bacteroidota	Bacteroidia	Bacteroidales	Rikenellaceae	Alistipes	Alistipes sp910587675	18.73	non-HMI	control	Alistipes sp910587675
T8_109_	Bacteria	Bacillota	Clostridia	Oscillospirales	Oscillospiraceae	Pelethomonas	Pelethomonas sp910588045	21.18	non-HMI	control	Pelethomonas sp910588045
T8_121_	Bacteria	Bacillota	Clostridia	Lachnospirales	Lachnospiraceae	COE1		27.48	HMI	control	COE1
T8_17_	Bacteria	Bacillota	Clostridia	Lachnospirales	Lachnospiraceae	COE1	COE1 sp002490665	28.25	HMI	control	COE1 sp002490665
T8_23_	Bacteria	Bacteroidota	Bacteroidia	Bacteroidales	Muribaculaceae	Muribaculum	Muribaculum intestinale	25.27	non-HMI	control	Muribaculum intestinale
T8_27_	Bacteria	Bacteroidota	Bacteroidia	Bacteroidales	UBA932	Cryptobacteroides		16.03	non-HMI	control	Cryptobacteroides
T8_30_	Bacteria	Bacillota	Clostridia	Lachnospirales	Lachnospiraceae	Eubacterium	Eubacterium sp910574015	26.76	HMI	control	Eubacterium sp910574015
T8_33_	Bacteria	Bacillota	Clostridia	Oscillospirales	Oscillospiraceae	Enterenecus	Enterenecus sp910585265	22.53	non-HMI	control	Enterenecus sp910585265
T8_34_	Bacteria	Bacillota	Clostridia	Lachnospirales	Lachnospiraceae	UBA3282	UBA3282 sp910585555	26.45	HMI	control	UBA3282 sp910585555
T8_35_	Bacteria	Bacteroidota	Bacteroidia	Bacteroidales	Rikenellaceae	Alistipes	Alistipes sp002362235	14.47	non-HMI	control	Alistipes sp002362235
T8_3_	Bacteria	Bacillota	Clostridia	Lachnospirales	Lachnospiraceae	COE1	COE1 sp009774245	25.26	non-HMI	control	COE1 sp009774245
T8_65_	Bacteria	Bacteroidota	Bacteroidia	Bacteroidales	Muribaculaceae	CAG-873	CAG-873 sp003979155	17.85	non-HMI	control	CAG-873 sp003979155
T8_66_	Bacteria	Bacillota	Bacilli	Lactobacillales	Lactobacillaceae	Limosilactobacillus		16.69	non-HMI	control	Limosilactobacillus
T8_70_	Bacteria	Bacillota	Clostridia	Lachnospirales	Lachnospiraceae	CAG-303	CAG-303 sp910584685	28.03	HMI	control	CAG-303 sp910584685
T8_77_	Bacteria	Bacteroidota	Bacteroidia	Bacteroidales	Muribaculaceae	Duncaniella	Duncaniella sp001689575	25.63	non-HMI	control	Duncaniella sp001689575
T8_78_	Bacteria	Desulfobacterota	Desulfovibrionia	Desulfovibrionales	Desulfovibrionaceae	Mailhella	Mailhella sp003512875	24.92	non-HMI	control	Mailhella sp003512875
T8_80_	Bacteria	Bacteroidota	Bacteroidia	Bacteroidales	Marinifilaceae	Odoribacter	Odoribacter sp910589025	18.88	non-HMI	control	Odoribacter sp910589025
T8_98_	Bacteria	Bacillota	Clostridia	Lachnospirales	Lachnospiraceae	VSOB01	VSOB01 sp910587155	26.89	HMI	control	VSOB01 sp910587155
T9_13_	Bacteria	Desulfobacterota	Desulfovibrionia	Desulfovibrionales	Desulfovibrionaceae	Mailhella	Mailhella sp003512875	24.92	non-HMI	control	Mailhella sp003512875
T9_29_	Bacteria	Bacillota	Bacilli	Lactobacillales	Lactobacillaceae	Lactobacillus		10.89	non-HMI	control	Lactobacillus
T9_36_	Bacteria	Bacillota	Clostridia	Lachnospirales	Lachnospiraceae	Acetatifactor	Acetatifactor sp910578815	27.7	HMI	control	Acetatifactor sp910578815
T9_38_	Bacteria	Bacteroidota	Bacteroidia	Bacteroidales	Rikenellaceae	Alistipes	Alistipes sp002362235	14.47	non-HMI	control	Alistipes sp002362235
T9_41_	Bacteria	Bacillota	Clostridia	Lachnospirales	Lachnospiraceae	Schaedlerella		28.47	HMI	control	Schaedlerella
T9_61_	Bacteria	Bacillota	Clostridia	Lachnospirales	Lachnospiraceae	Butyribacter	Butyribacter sp009774235	28.88	HMI	control	Butyribacter sp009774235
T9_65_	Bacteria	Bacteroidota	Bacteroidia	Bacteroidales	Muribaculaceae	CAG-873	CAG-873 sp003979155	20.03	non-HMI	control	CAG-873 sp003979155
T9_69_	Bacteria	Bacteroidota	Bacteroidia	Bacteroidales	Rikenellaceae	Alistipes	Alistipes sp003979135	18.8	non-HMI	control	Alistipes sp003979135
T9_6_	Bacteria	Bacteroidota	Bacteroidia	Bacteroidales	Rikenellaceae	Alistipes	Alistipes sp910575495	17.16	non-HMI	control	Alistipes sp910575495
T9_74_	Bacteria	Bacillota	Clostridia	Lachnospirales	Lachnospiraceae	CAG-632	CAG-632 sp910587045	25.81	non-HMI	control	CAG-632 sp910587045
